# Supplementary material for: The Late Embryogenesis Abundant Proteins in Soybean: Identification, Expression Analysis, and the Roles of GmLEA4_19 in Drought Stress
Source: Int J Mol Sci. 2023 Oct 2;24(19):14834. doi: 10.3390/ijms241914834 (PMC10573439; doi:10.3390/ijms241914834)
Supplement: Supplementary file 1 [file ijms-24-14834-s001.zip]

Archive with 7 entries (7 files):
- Supplementary Table S1-GmLEA location.xlsx
- Supplementary Table S2-Collinearity.xlsx
- Supplementary Table S3-GmLEA KaKs.xlsx
- Supplementary Table S4-340TF.xlsx
- Supplementary Table S5-microRNA-GmLEA .xlsx
- Supplementary Table S6-tissue expression pattern.xlsx
- Supplementary Table S7-qPCR primers.xlsx
