# Supplementary material for: The Late Embryogenesis Abundant Proteins in Soybean: Identification, Expression Analysis, and the Roles of GmLEA4_19 in Drought Stress
Source: Int J Mol Sci. 2023 Oct 2;24(19):14834. doi: 10.3390/ijms241914834 (PMC10573439; doi:10.3390/ijms241914834)
Supplement: Supplementary file 1 [file ijms-24-14834-s001.zip › Supplementary Table S1-GmLEA location.xlsx]

## Sheet: Supplementary Table S1
Supplementary Table S1. Prediction of subcellular localization
Gene Name	Geene ID	Plant-mPLoc	PProwler
GmLEA1_1	Glyma.03G144400	Nucleus.	OTHER(nucleus, cytoplasmic, or otherwise)
GmLEA1_2	Glyma.04G128500	Chloroplast. Nucleus.	OTHER(nucleus, cytoplasmic, or otherwise)
GmLEA1_3	Glyma.05G112000	Nucleus.	OTHER(nucleus, cytoplasmic, or otherwise)
GmLEA1_4	Glyma.06G310300	Chloroplast. Nucleus.	OTHER(nucleus, cytoplasmic, or otherwise)
GmLEA1_5	Glyma.09G112100	Nucleus.	OTHER(nucleus, cytoplasmic, or otherwise)
GmLEA1_6	Glyma.17G155000	Nucleus.	OTHER(nucleus, cytoplasmic, or otherwise)
GmLEA1_7	Glyma.19G147200	Chloroplast. Nucleus.	OTHER(nucleus, cytoplasmic, or otherwise)
GmLEA2_1	Glyma.02G277300	Nucleus.	OTHER(nucleus, cytoplasmic, or otherwise)
GmLEA2_2	Glyma.09G254302	Chloroplast. Nucleus.	OTHER(nucleus, cytoplasmic, or otherwise)
GmLEA2_3	Glyma.14G037300	Chloroplast. Cytoplasm.	Secretory pathway (presence of a signal peptide SP).
GmLEA2_4	Glyma.16G031300	Cell membrane. Chloroplast. Nucleus.	OTHER(nucleus, cytoplasmic, or otherwise)
GmLEA2_5	Glyma.18G238700	Chloroplast. Nucleus.	Secretory pathway (presence of a signal peptide SP).
GmLEA2_6	Glyma.20G044800	Nucleus.	OTHER(nucleus, cytoplasmic, or otherwise)
GmLEA3_1	Glyma.02G017100	Chloroplast.	Mitochondrion (presence of a mitochondrial targeting peptide mTP)
GmLEA3_2	Glyma.03G215000	Chloroplast. Nucleus.	Mitochondrion (presence of a mitochondrial targeting peptide mTP)
GmLEA3_3	Glyma.03G253200	Chloroplast. Nucleus.	Mitochondrion (presence of a mitochondrial targeting peptide mTP)
GmLEA3_4	Glyma.09G043400	Nucleus.	Mitochondrion (presence of a mitochondrial targeting peptide mTP)
GmLEA3_5	Glyma.10G017600	Chloroplast. Nucleus.	Mitochondrion (presence of a mitochondrial targeting peptide mTP)
GmLEA3_6	Glyma.10G259200	Chloroplast. Nucleus.	Mitochondrion (presence of a mitochondrial targeting peptide mTP)
GmLEA3_7	Glyma.15G149600	Nucleus.	Mitochondrion (presence of a mitochondrial targeting peptide mTP)
GmLEA3_8	Glyma.16G013200	Chloroplast. Nucleus.	Mitochondrion (presence of a mitochondrial targeting peptide mTP)
GmLEA3_9	Glyma.17G027400	Nucleus.	Mitochondrion (presence of a mitochondrial targeting peptide mTP)
GmLEA3_10	Glyma.19G211600	Nucleus.	Other (nucleus, cytoplasmic, or otherwise).
GmLEA3_11	Glyma.20G131700	Chloroplast.	Mitochondrion (presence of a mitochondrial targeting peptide mTP)
GmLEA4_1	Glyma.03G189200	Nucleus.	Other (nucleus, cytoplasmic, or otherwise).
GmLEA4_2	Glyma.06G283900	Nucleus.	Other (nucleus, cytoplasmic, or otherwise).
GmLEA4_3	Glyma.07G032400	Nucleus.	Other (nucleus, cytoplasmic, or otherwise).
GmLEA4_4	Glyma.08G239400	Nucleus.	Secretory pathway (presence of a signal peptide SP).
GmLEA4_5	Glyma.09G252700	Nucleus.	Mitochondrion (presence of a mitochondrial targeting peptide mTP)
GmLEA4_6	Glyma.10G014200	Cell membrane.	Secretory pathway (presence of a signal peptide SP).
GmLEA4_7	Glyma.10G064400	Cell wall.	Other (nucleus, cytoplasmic, or otherwise).
GmLEA4_8	Glyma.10G130600	Nucleus.	Other (nucleus, cytoplasmic, or otherwise).
GmLEA4_9	Glyma.11G068900	Nucleus.	Secretory pathway (presence of a signal peptide SP).
GmLEA4_10	Glyma.12G001600	Chloroplast. Nucleus.	Secretory pathway (presence of a signal peptide SP).
GmLEA4_11	Glyma.12G209500	Nucleus.	Other (nucleus, cytoplasmic, or otherwise).
GmLEA4_12	Glyma.13G050000	Nucleus.	Other (nucleus, cytoplasmic, or otherwise).
GmLEA4_13	Glyma.13G050051	Nucleus.	Other (nucleus, cytoplasmic, or otherwise).
GmLEA4_14	Glyma.13G050100	Nucleus.	Other (nucleus, cytoplasmic, or otherwise).
GmLEA4_15	Glyma.13G119400	Cell wall.	Secretory pathway (presence of a signal peptide SP).
GmLEA4_16	Glyma.13G149000	Cell wall.	Other (nucleus, cytoplasmic, or otherwise).
GmLEA4_17	Glyma.13G237700	Nucleus.	Other (nucleus, cytoplasmic, or otherwise).
GmLEA4_18	Glyma.13G291800	Nucleus.	Other (nucleus, cytoplasmic, or otherwise).
GmLEA4_19	Glyma.13G363300	Nucleus.	Other (nucleus, cytoplasmic, or otherwise).
GmLEA4_20	Glyma.15G010500	Nucleus.	Other (nucleus, cytoplasmic, or otherwise).
GmLEA4_21	Glyma.15G075700	Nucleus.	Other (nucleus, cytoplasmic, or otherwise).
GmLEA4_22	Glyma.17G040800	Cell wall.	Secretory pathway (presence of a signal peptide SP).
GmLEA4_23	Glyma.18G240000	Nucleus.	Mitochondrion (presence of a mitochondrial targeting peptide mTP)
GmLEA4_24	Glyma.18G278700	Nucleus.	Other (nucleus, cytoplasmic, or otherwise).
GmLEA4_25	Glyma.18G279300	Nucleus.	Chloroplast (presence of a chloroplast transit peptide cTP; only applicable to plant proteins)
GmLEA4_26	Glyma.19G040000	Nucleus.	Other (nucleus, cytoplasmic, or otherwise).
GmLEA4_27	Glyma.20G081400	Nucleus.	Other (nucleus, cytoplasmic, or otherwise).
GmLEA5_1	Glyma.01G119600	Nucleus.	Other (nucleus, cytoplasmic, or otherwise).
GmLEA5_2	Glyma.03G056000	Nucleus.	Other (nucleus, cytoplasmic, or otherwise).
GmLEA5_3	Glyma.07G152400	Nucleus.	Other (nucleus, cytoplasmic, or otherwise).
GmLEA5_4	Glyma.18G203500	Nucleus.	Other (nucleus, cytoplasmic, or otherwise).
GmLEA6_1	Glyma.05G103100	Nucleus.	Other (nucleus, cytoplasmic, or otherwise).
GmLEA6_2	Glyma.17G164200	Nucleus.	Other (nucleus, cytoplasmic, or otherwise).
GmASR_1	Glyma.10G224300	Nucleus.	Other (nucleus, cytoplasmic, or otherwise).
GmASR_2	Glyma.16G166600	Nucleus.	Other (nucleus, cytoplasmic, or otherwise).
GmASR_3	Glyma.20G167500	Nucleus.	Other (nucleus, cytoplasmic, or otherwise).
GmDHN_1	Glyma.04G009400	Nucleus.	Other (nucleus, cytoplasmic, or otherwise).
GmDHN_2	Glyma.04G009900	Cytoplasm.	Other (nucleus, cytoplasmic, or otherwise).
GmDHN_3	Glyma.08G048900	Nucleus.	Other (nucleus, cytoplasmic, or otherwise).
GmDHN_4	Glyma.12G235800	Cytoplasm. Nucleus.	Other (nucleus, cytoplasmic, or otherwise).
GmDHN_5	Glyma.13G201300	Cytoplasm.	Other (nucleus, cytoplasmic, or otherwise).
GmDHN_6	Glyma.09G185500	Nucleus.	Other (nucleus, cytoplasmic, or otherwise).
GmDHN_7	Glyma.06G009350	Nucleus.	Other (nucleus, cytoplasmic, or otherwise).
GmDHN_8	Glyma.07G090400	Cytoplasm.	Other (nucleus, cytoplasmic, or otherwise).
GmSMP_1	Glyma.10G027600	Nucleus.	Other (nucleus, cytoplasmic, or otherwise).
GmSMP_2	Glyma.10G159400	Nucleus.	Other (nucleus, cytoplasmic, or otherwise).
GmSMP_3	Glyma.10G247500	Nucleus.	Other (nucleus, cytoplasmic, or otherwise).
GmSMP_4	Glyma.11G158394	Cell membrane.	Other (nucleus, cytoplasmic, or otherwise).
GmSMP_5	Glyma.20G147500	Nucleus.	Other (nucleus, cytoplasmic, or otherwise).
GmSMP_6	Glyma.20G147600	Nucleus.	Other (nucleus, cytoplasmic, or otherwise).
