# Supplementary material for: The Late Embryogenesis Abundant Proteins in Soybean: Identification, Expression Analysis, and the Roles of GmLEA4_19 in Drought Stress
Source: Int J Mol Sci. 2023 Oct 2;24(19):14834. doi: 10.3390/ijms241914834 (PMC10573439; doi:10.3390/ijms241914834)
Supplement: Supplementary file 1 [file ijms-24-14834-s001.zip › Supplementary Table S2-Collinearity.xlsx]

## Sheet: Supplementary Table S2
Supplementary Table S2. Collinearity genes of different species.
Arabidopsis thaliana	Gm02	Glyma.02G017100.1.Wm82.a4.v1	GmLEA3-1	==	Chr1	AT1G02820.1.TAIR10
	Gm02	Glyma.02G017100.1.Wm82.a4.v1	GmLEA3-1	==	Chr4	AT4G02380.1.TAIR10
	Gm03	Glyma.03G215000.1.Wm82.a4.v1	GmLEA3-2	==	Chr1	AT1G02820.1.TAIR10
	Gm03	Glyma.03G189200.1.Wm82.a4.v1	GmLEA4_1	==	Chr2	AT2G36640.1.TAIR10
	Gm03	Glyma.03G056000.1.Wm82.a4.v1	GmLEA5-2	==	Chr3	AT3G51810.1.TAIR10
	Gm03	Glyma.03G189200.1.Wm82.a4.v1	GmLEA4_1	==	Chr3	AT3G53040.1.TAIR10
	Gm03	Glyma.03G215000.1.Wm82.a4.v1	GmLEA3-2	==	Chr4	AT4G15910.1.TAIR10
	Gm03	Glyma.03G215000.1.Wm82.a4.v1	GmLEA3-2	==	Chr4	AT4G02380.1.TAIR10
	Gm03	Glyma.03G144400.1.Wm82.a4.v1	GmLEA1-1	==	Chr5	AT5G06760.1.TAIR10
	Gm04	Glyma.04G009900.1.Wm82.a4.v1	GmDHN-2	==	Chr2	AT2G21490.1.TAIR10
	Gm04	Glyma.04G009900.1.Wm82.a4.v1	GmDHN-2	==	Chr4	AT4G39130.1.TAIR10
	Gm04	Glyma.04G009900.1.Wm82.a4.v1	GmDHN-2	==	Chr5	AT5G66400.1.TAIR10
	Gm05	Glyma.05G112000.1.Wm82.a4.v1	GmLEA1-3	==	Chr1	AT1G32560.1.TAIR10
	Gm05	Glyma.05G112000.1.Wm82.a4.v1	GmLEA1-3	==	Chr2	AT2G35300.1.TAIR10
	Gm05	Glyma.05G103100.2.Wm82.a4.v1	GmLEA6-1	==	Chr2	AT2G23110.1.TAIR10
	Gm07	Glyma.07G032400.1.Wm82.a4.v1	GmLEA4_3	==	Chr1	AT1G52690.1.TAIR10
	Gm07	Glyma.07G152400.1.Wm82.a4.v1	GmLEA5-3	==	Chr2	AT2G40170.1.TAIR10
	Gm07	Glyma.07G032400.1.Wm82.a4.v1	GmLEA4_3	==	Chr3	AT3G15670.1.TAIR10
	Gm07	Glyma.07G152400.1.Wm82.a4.v1	GmLEA5-3	==	Chr3	AT3G51810.1.TAIR10
	Gm09	Glyma.09G254302.1.Wm82.a4.v1	GmLEA2-2	==	Chr1	AT1G01470.1.TAIR10
	Gm09	Glyma.09G254302.1.Wm82.a4.v1	GmLEA2-2	==	Chr2	AT2G46140.1.TAIR10
	Gm09	Glyma.09G043400.2.Wm82.a4.v1	GmLEA3-4	==	Chr4	AT4G15910.1.TAIR10
	Gm09	Glyma.09G112100.1.Wm82.a4.v1	GmLEA1-5	==	Chr5	AT5G06760.1.TAIR10
	Gm10	Glyma.10G017600.1.Wm82.a4.v1	GmLEA3-5	==	Chr1	AT1G02820.1.TAIR10
	Gm10	Glyma.10G027600.1.Wm82.a4.v1	GmSMP-1	==	Chr1	AT1G03120.1.TAIR10
	Gm10	Glyma.10G064400.1.Wm82.a4.v1	GmLEA4_7	==	Chr2	AT2G36640.1.TAIR10
	Gm10	Glyma.10G014200.1.Wm82.a4.v1	GmLEA4_6	==	Chr3	AT3G62580.1.TAIR10
	Gm10	Glyma.10G027600.1.Wm82.a4.v1	GmSMP-1	==	Chr3	AT3G22490.1.TAIR10
	Gm10	Glyma.10G064400.1.Wm82.a4.v1	GmLEA4_7	==	Chr3	AT3G53040.1.TAIR10
	Gm10	Glyma.10G247500.1.Wm82.a4.v1	GmSMP-3	==	Chr3	AT3G22490.1.TAIR10
	Gm10	Glyma.10G259200.1.Wm82.a4.v1	GmLEA3-6	==	Chr3	AT3G19550.1.TAIR10
	Gm10	Glyma.10G017600.1.Wm82.a4.v1	GmLEA3-5	==	Chr4	AT4G02380.1.TAIR10
	Gm10	Glyma.10G159400.1.Wm82.a4.v1	GmSMP-2	==	Chr5	AT5G27980.1.TAIR10
	Gm11	Glyma.11G068900.1.Wm82.a4.v1	GmLEA4_9	==	Chr4	AT4G36600.1.TAIR10
	Gm12	Glyma.12G209500.1.Wm82.a4.v1	GmLEA4_11	==	Chr2	AT2G42560.1.TAIR10
	Gm13	Glyma.13G363300.1.Wm82.a4.v1	GmLEA4_19	==	Chr1	AT1G52690.1.TAIR10
	Gm13	Glyma.13G149000.1.Wm82.a4.v1	GmLEA4_16	==	Chr2	AT2G36640.1.TAIR10
	Gm13	Glyma.13G363300.1.Wm82.a4.v1	GmLEA4_19	==	Chr3	AT3G15670.1.TAIR10
	Gm13	Glyma.13G149000.1.Wm82.a4.v1	GmLEA4_16	==	Chr3	AT3G53040.1.TAIR10
	Gm13	Glyma.13G050000.2.Wm82.a4.v1	GmLEA4_12	==	Chr5	AT5G38760.1.TAIR10
	Gm15	Glyma.15G010500.1.Wm82.a4.v1	GmLEA4_20	==	Chr1	AT1G52690.1.TAIR10
	Gm15	Glyma.15G149600.1.Wm82.a4.v1	GmLEA3-7	==	Chr4	AT4G15910.1.TAIR10
	Gm16	Glyma.16G031300.1.Wm82.a4.v1	GmLEA2-4	==	Chr1	AT1G01470.1.TAIR10
	Gm16	Glyma.16G031300.1.Wm82.a4.v1	GmLEA2-4	==	Chr2	AT2G46140.1.TAIR10
	Gm17	Glyma.17G155000.1.Wm82.a4.v1	GmLEA1-6	==	Chr1	AT1G32560.1.TAIR10
	Gm17	Glyma.17G164200.1.Wm82.a4.v1	GmLEA6-2	==	Chr2	AT2G23110.1.TAIR10
	Gm17	Glyma.17G155000.1.Wm82.a4.v1	GmLEA1-6	==	Chr2	AT2G35300.1.TAIR10
	Gm17	Glyma.17G027400.1.Wm82.a4.v1	GmLEA3-9	==	Chr4	AT4G15910.1.TAIR10
	Gm18	Glyma.18G238700.1.Wm82.a4.v1	GmLEA2-5	==	Chr1	AT1G01470.1.TAIR10
	Gm18	Glyma.18G238700.1.Wm82.a4.v1	GmLEA2-5	==	Chr2	AT2G46140.1.TAIR10
	Gm18	Glyma.18G203500.1.Wm82.a4.v1	GmLEA5-4	==	Chr2	AT2G40170.1.TAIR10
	Gm18	Glyma.18G279300.1.Wm82.a4.v1	GmLEA4_25	==	Chr3	AT3G02480.1.TAIR10
	Gm18	Glyma.18G203500.1.Wm82.a4.v1	GmLEA5-4	==	Chr3	AT3G51810.1.TAIR10
	Gm19	Glyma.19G211600.1.Wm82.a4.v1	GmLEA3-10	==	Chr1	AT1G02820.1.TAIR10
	Gm19	Glyma.19G211600.1.Wm82.a4.v1	GmLEA3-10	==	Chr4	AT4G15910.1.TAIR10
	Gm19	Glyma.19G211600.1.Wm82.a4.v1	GmLEA3-10	==	Chr4	AT4G02380.1.TAIR10
	Gm19	Glyma.19G040000.1.Wm82.a4.v1	GmLEA4_26	==	Chr5	AT5G38760.1.TAIR10
	Gm19	Glyma.19G147200.1.Wm82.a4.v1	GmLEA1-7	==	Chr5	AT5G06760.1.TAIR10
	Gm20	Glyma.20G131700.2.Wm82.a4.v1	GmLEA3-11	==	Chr3	AT3G19550.1.TAIR10
	Gm20	Glyma.20G147600.1.Wm82.a4.v1	GmSMP-6	==	Chr3	AT3G22490.1.TAIR10
Vigna unguiculata	Gm01	Glyma.01G119600.1.Wm82.a4.v1	GmLEA5-1	==	Vu05	Vigun05g098500.1.v1.2
	Gm01	Glyma.01G119600.1.Wm82.a4.v1	GmLEA5-1	==	Vu10	Vigun10g081800.1.v1.2
	Gm02	Glyma.02G017100.1.Wm82.a4.v1	GmLEA3-1	==	Vu01	Vigun01g192300.1.v1.2
	Gm02	Glyma.02G277300.4.Wm82.a4.v1	GmLEA2-1	==	Vu06	Vigun06g022400.1.v1.2
	Gm02	Glyma.02G017100.1.Wm82.a4.v1	GmLEA3-1	==	Vu07	Vigun07g120900.1.v1.2
	Gm02	Glyma.02G277300.4.Wm82.a4.v1	GmLEA2-1	==	Vu08	Vigun08g182400.1.v1.2
	Gm03	Glyma.03G144400.1.Wm82.a4.v1	GmLEA1-1	==	Vu01	Vigun01g124100.2.v1.2
	Gm03	Glyma.03G189200.1.Wm82.a4.v1	GmLEA4_1	==	Vu01	Vigun01g167600.1.v1.2
	Gm03	Glyma.03G215000.1.Wm82.a4.v1	GmLEA3-2	==	Vu01	Vigun01g192300.1.v1.2
	Gm03	Glyma.03G215000.1.Wm82.a4.v1	GmLEA3-2	==	Vu03	Vigun03g421400.1.v1.2
	Gm03	Glyma.03G056000.1.Wm82.a4.v1	GmLEA5-2	==	Vu05	Vigun05g098500.1.v1.2
	Gm03	Glyma.03G253200.1.Wm82.a4.v1	GmLEA3-3	==	Vu06	Vigun06g118800.1.v1.2
	Gm03	Glyma.03G215000.1.Wm82.a4.v1	GmLEA3-2	==	Vu07	Vigun07g120900.1.v1.2
	Gm03	Glyma.03G189200.1.Wm82.a4.v1	GmLEA4_1	==	Vu07	Vigun07g064700.1.v1.2
	Gm03	Glyma.03G144400.1.Wm82.a4.v1	GmLEA1-1	==	Vu07	Vigun07g025800.1.v1.2
	Gm03	Glyma.03G056000.1.Wm82.a4.v1	GmLEA5-2	==	Vu10	Vigun10g081800.1.v1.2
	Gm04	Glyma.04G128500.1.Wm82.a4.v1	GmLEA1-2	==	Vu01	Vigun01g016300.1.v1.2
	Gm04	Glyma.04G009400.1.Wm82.a4.v1	GmDHN-1	==	Vu09	Vigun09g268600.1.v1.2
	Gm04	Glyma.04G009900.1.Wm82.a4.v1	GmDHN-2	==	Vu09	Vigun09g267800.1.v1.2
	Gm05	Glyma.05G103100.2.Wm82.a4.v1	GmLEA6-1	==	Vu03	Vigun03g284300.1.v1.2
	Gm05	Glyma.05G112000.1.Wm82.a4.v1	GmLEA1-3	==	Vu03	Vigun03g292500.1.v1.2
	Gm06	Glyma.06G310300.1.Wm82.a4.v1	GmLEA1-4	==	Vu01	Vigun01g016300.1.v1.2
	Gm06	Glyma.06G283900.2.Wm82.a4.v1	GmLEA4_2	==	Vu05	Vigun05g209600.1.v1.2
	Gm06	Glyma.06G283900.2.Wm82.a4.v1	GmLEA4_2	==	Vu11	Vigun11g093000.1.v1.2
	Gm07	Glyma.07G090400.1.Wm82.a4.v1	GmDHN-8	==	Vu04	Vigun04g020700.1.v1.2
	Gm07	Glyma.07G152400.1.Wm82.a4.v1	GmLEA5-3	==	Vu05	Vigun05g098500.1.v1.2
	Gm07	Glyma.07G032400.1.Wm82.a4.v1	GmLEA4_3	==	Vu05	Vigun05g290300.1.v1.2
	Gm07	Glyma.07G152400.1.Wm82.a4.v1	GmLEA5-3	==	Vu10	Vigun10g081800.1.v1.2
	Gm07	Glyma.07G032400.1.Wm82.a4.v1	GmLEA4_3	==	Vu10	Vigun10g188300.1.v1.2
	Gm08	Glyma.08G048900.1.Wm82.a4.v1	GmDHN-3	==	Vu03	Vigun03g008500.1.v1.2
	Gm08	Glyma.08G239400.1.Wm82.a4.v1	GmLEA4_4	==	Vu11	Vigun11g224900.1.v1.2
	Gm09	Glyma.09G112100.1.Wm82.a4.v1	GmLEA1-5	==	Vu01	Vigun01g124100.2.v1.2
	Gm09	Glyma.09G043400.2.Wm82.a4.v1	GmLEA3-4	==	Vu01	Vigun01g192300.1.v1.2
	Gm09	Glyma.09G043400.2.Wm82.a4.v1	GmLEA3-4	==	Vu03	Vigun03g421400.1.v1.2
	Gm09	Glyma.09G185500.1.Wm82.a4.v1	GmDHN-6	==	Vu04	Vigun04g020700.1.v1.2
	Gm09	Glyma.09G252700.1.Wm82.a4.v1	GmLEA4_5	==	Vu05	Vigun05g058000.1.v1.2
	Gm09	Glyma.09G254302.1.Wm82.a4.v1	GmLEA2-2	==	Vu05	Vigun05g060200.1.v1.2
	Gm09	Glyma.09G112100.1.Wm82.a4.v1	GmLEA1-5	==	Vu07	Vigun07g025800.1.v1.2
	Gm09	Glyma.09G043400.2.Wm82.a4.v1	GmLEA3-4	==	Vu09	Vigun09g013000.1.v1.2
	Gm10	Glyma.10G064400.1.Wm82.a4.v1	GmLEA4_7	==	Vu01	Vigun01g167600.1.v1.2
	Gm10	Glyma.10G017600.1.Wm82.a4.v1	GmLEA3-5	==	Vu01	Vigun01g192300.1.v1.2
	Gm10	Glyma.10G224300.1.Wm82.a4.v1	GmASR-1	==	Vu04	Vigun04g130500.1.v1.2
	Gm10	Glyma.10G159400.1.Wm82.a4.v1	GmSMP-2	==	Vu07	Vigun07g152200.1.v1.2
	Gm10	Glyma.10G224300.1.Wm82.a4.v1	GmASR-1	==	Vu07	Vigun07g216700.1.v1.2
	Gm10	Glyma.10G247500.1.Wm82.a4.v1	GmSMP-3	==	Vu07	Vigun07g239100.1.v1.2
	Gm10	Glyma.10G259200.1.Wm82.a4.v1	GmLEA3-6	==	Vu07	Vigun07g254100.1.v1.2
	Gm10	Glyma.10G064400.1.Wm82.a4.v1	GmLEA4_7	==	Vu07	Vigun07g064700.1.v1.2
	Gm10	Glyma.10G130600.1.Wm82.a4.v1	GmLEA4_8	==	Vu07	Vigun07g056200.1.v1.2
	Gm10	Glyma.10G247500.1.Wm82.a4.v1	GmSMP-3	==	Vu07	Vigun07g109000.1.v1.2
	Gm10	Glyma.10G014200.1.Wm82.a4.v1	GmLEA4_6	==	Vu07	Vigun07g124100.2.v1.2
	Gm10	Glyma.10G017600.1.Wm82.a4.v1	GmLEA3-5	==	Vu07	Vigun07g120900.1.v1.2
	Gm10	Glyma.10G027600.1.Wm82.a4.v1	GmSMP-1	==	Vu07	Vigun07g109000.1.v1.2
	Gm10	Glyma.10G027600.1.Wm82.a4.v1	GmSMP-1	==	Vu07	Vigun07g239100.1.v1.2
	Gm11	Glyma.11G068900.1.Wm82.a4.v1	GmLEA4_9	==	Vu02	Vigun02g130800.1.v1.2
	Gm12	Glyma.12G209500.1.Wm82.a4.v1	GmLEA4_11	==	Vu05	Vigun05g209600.1.v1.2
	Gm12	Glyma.12G001600.1.Wm82.a4.v1	GmLEA4_10	==	Vu11	Vigun11g224900.1.v1.2
	Gm12	Glyma.12G235800.1.Wm82.a4.v1	GmDHN-4	==	Vu11	Vigun11g006400.1.v1.2
	Gm13	Glyma.13G149000.1.Wm82.a4.v1	GmLEA4_16	==	Vu01	Vigun01g167600.1.v1.2
	Gm13	Glyma.13G119400.1.Wm82.a4.v1	GmLEA4_15	==	Vu03	Vigun03g407000.1.v1.2
	Gm13	Glyma.13G050000.2.Wm82.a4.v1	GmLEA4_12	==	Vu04	Vigun04g071100.1.v1.2
	Gm13	Glyma.13G291800.2.Wm82.a4.v1	GmLEA4_18	==	Vu05	Vigun05g209600.1.v1.2
	Gm13	Glyma.13G363300.1.Wm82.a4.v1	GmLEA4_19	==	Vu05	Vigun05g290300.1.v1.2
	Gm13	Glyma.13G237700.1.Wm82.a4.v1	GmLEA4_17	==	Vu06	Vigun06g199800.1.v1.2
	Gm13	Glyma.13G149000.1.Wm82.a4.v1	GmLEA4_16	==	Vu07	Vigun07g064700.1.v1.2
	Gm13	Glyma.13G363300.1.Wm82.a4.v1	GmLEA4_19	==	Vu10	Vigun10g188300.1.v1.2
	Gm13	Glyma.13G201300.1.Wm82.a4.v1	GmDHN-5	==	Vu11	Vigun11g006400.1.v1.2
	Gm14	Glyma.14G037300.3.Wm82.a4.v1	GmLEA2-3	==	Vu06	Vigun06g022400.1.v1.2
	Gm14	Glyma.14G037300.3.Wm82.a4.v1	GmLEA2-3	==	Vu08	Vigun08g182400.1.v1.2
	Gm15	Glyma.15G149600.1.Wm82.a4.v1	GmLEA3-7	==	Vu01	Vigun01g192300.1.v1.2
	Gm15	Glyma.15G149600.1.Wm82.a4.v1	GmLEA3-7	==	Vu03	Vigun03g421400.1.v1.2
	Gm15	Glyma.15G010500.1.Wm82.a4.v1	GmLEA4_20	==	Vu05	Vigun05g290300.1.v1.2
	Gm15	Glyma.15G075700.2.Wm82.a4.v1	GmLEA4_21	==	Vu06	Vigun06g199800.1.v1.2
	Gm15	Glyma.15G149600.1.Wm82.a4.v1	GmLEA3-7	==	Vu09	Vigun09g013000.1.v1.2
	Gm16	Glyma.16G166600.1.Wm82.a4.v1	GmASR-2	==	Vu04	Vigun04g130500.1.v1.2
	Gm16	Glyma.16G031300.1.Wm82.a4.v1	GmLEA2-4	==	Vu05	Vigun05g060200.1.v1.2
	Gm16	Glyma.16G013200.1.Wm82.a4.v1	GmLEA3-8	==	Vu10	Vigun10g157900.1.v1.2
	Gm16	Glyma.16G031300.1.Wm82.a4.v1	GmLEA2-4	==	Vu10	Vigun10g138300.1.v1.2
	Gm17	Glyma.17G027400.1.Wm82.a4.v1	GmLEA3-9	==	Vu01	Vigun01g192300.1.v1.2
	Gm17	Glyma.17G027400.1.Wm82.a4.v1	GmLEA3-9	==	Vu03	Vigun03g421400.1.v1.2
	Gm17	Glyma.17G040800.1.Wm82.a4.v1	GmLEA4_22	==	Vu03	Vigun03g407000.1.v1.2
	Gm17	Glyma.17G155000.1.Wm82.a4.v1	GmLEA1-6	==	Vu03	Vigun03g292500.1.v1.2
	Gm17	Glyma.17G164200.1.Wm82.a4.v1	GmLEA6-2	==	Vu03	Vigun03g284300.1.v1.2
	Gm17	Glyma.17G027400.1.Wm82.a4.v1	GmLEA3-9	==	Vu09	Vigun09g013000.1.v1.2
	Gm18	Glyma.18G278700.1.Wm82.a4.v1	GmLEA4_24	==	Vu04	Vigun04g068700.1.v1.2
	Gm18	Glyma.18G238700.1.Wm82.a4.v1	GmLEA2-5	==	Vu05	Vigun05g060200.1.v1.2
	Gm18	Glyma.18G240000.1.Wm82.a4.v1	GmLEA4_23	==	Vu05	Vigun05g058000.1.v1.2
	Gm18	Glyma.18G279300.1.Wm82.a4.v1	GmLEA4_25	==	Vu05	Vigun05g023400.1.v1.2
	Gm18	Glyma.18G203500.1.Wm82.a4.v1	GmLEA5-4	==	Vu05	Vigun05g098500.1.v1.2
	Gm18	Glyma.18G203500.1.Wm82.a4.v1	GmLEA5-4	==	Vu10	Vigun10g081800.1.v1.2
	Gm19	Glyma.19G147200.1.Wm82.a4.v1	GmLEA1-7	==	Vu01	Vigun01g124100.2.v1.2
	Gm19	Glyma.19G211600.1.Wm82.a4.v1	GmLEA3-10	==	Vu01	Vigun01g192300.1.v1.2
	Gm19	Glyma.19G211600.1.Wm82.a4.v1	GmLEA3-10	==	Vu03	Vigun03g421400.1.v1.2
	Gm19	Glyma.19G040000.1.Wm82.a4.v1	GmLEA4_26	==	Vu04	Vigun04g068900.1.v1.2
	Gm19	Glyma.19G211600.1.Wm82.a4.v1	GmLEA3-10	==	Vu07	Vigun07g120900.1.v1.2
	Gm19	Glyma.19G147200.1.Wm82.a4.v1	GmLEA1-7	==	Vu07	Vigun07g025800.1.v1.2
	Gm20	Glyma.20G167500.1.Wm82.a4.v1	GmASR-3	==	Vu04	Vigun04g130500.1.v1.2
	Gm20	Glyma.20G044800.2.Wm82.a4.v1	GmLEA2-6	==	Vu06	Vigun06g022400.1.v1.2
	Gm20	Glyma.20G081400.1.Wm82.a4.v1	GmLEA4_27	==	Vu07	Vigun07g056200.1.v1.2
	Gm20	Glyma.20G147600.1.Wm82.a4.v1	GmSMP-6	==	Vu07	Vigun07g239100.1.v1.2
	Gm20	Glyma.20G131700.2.Wm82.a4.v1	GmLEA3-11	==	Vu07	Vigun07g254100.1.v1.2
	Gm20	Glyma.20G167500.1.Wm82.a4.v1	GmASR-3	==	Vu07	Vigun07g216700.1.v1.2
	Gm20	Glyma.20G044800.2.Wm82.a4.v1	GmLEA2-6	==	Vu08	Vigun08g182400.1.v1.2
Oryza sativa	Gm10	Glyma.10G224300.1.Wm82.a4.v1	GmASR-1	==	Chr11	LOC_Os11g06720.1.MSUv7.0
	Gm10	Glyma.10G027600.1.Wm82.a4.v1	GmSMP-1	==	Chr3	LOC_Os03g06360.1.MSUv7.0
	Gm10	Glyma.10G247500.1.Wm82.a4.v1	GmSMP-3	==	Chr3	LOC_Os03g06360.1.MSUv7.0
	Gm10	Glyma.10G027600.1.Wm82.a4.v1	GmSMP-1	==	Chr3	LOC_Os03g53610.1.MSUv7.0
	Gm16	Glyma.16G031300.1.Wm82.a4.v1	GmLEA2-4	==	Chr1	LOC_Os01g43530.1.MSUv7.0
	Gm16	Glyma.16G013200.1.Wm82.a4.v1	GmLEA3-8	==	Chr8	LOC_Os08g34990.1.MSUv7.0
	Gm20	Glyma.20G167500.1.Wm82.a4.v1	GmASR-3	==	Chr11	LOC_Os11g06720.1.MSUv7.0
	Gm20	Glyma.20G147600.1.Wm82.a4.v1	GmSMP-6	==	Chr3	LOC_Os03g53610.1.MSUv7.0
Sorghum bicolor	Gm07	Glyma.07G152400.1.Wm82.a4.v1	GmLEA5-3	==	Chr09	Sobic.009G104500.1.v3.2
	Gm09	Glyma.09G043400.2.Wm82.a4.v1	GmLEA3-4	==	Chr03	Sobic.003G149100.1.v3.2
	Gm10	Glyma.10G247500.1.Wm82.a4.v1	GmSMP-3	==	Chr01	Sobic.001G497700.1.v3.2
	Gm10	Glyma.10G027600.1.Wm82.a4.v1	GmSMP-1	==	Chr01	Sobic.001G091000.1.v3.2
	Gm10	Glyma.10G027600.1.Wm82.a4.v1	GmSMP-1	==	Chr01	Sobic.001G497700.1.v3.2
	Gm10	Glyma.10G247500.1.Wm82.a4.v1	GmSMP-3	==	Chr01	Sobic.001G090900.2.v3.2
	Gm10	Glyma.10G014200.1.Wm82.a4.v1	GmLEA4_6	==	Chr08	Sobic.008G127500.1.v3.2
	Gm16	Glyma.16G013200.1.Wm82.a4.v1	GmLEA3-8	==	Chr01	Sobic.001G344600.1.v3.2
	Gm16	Glyma.16G031300.1.Wm82.a4.v1	GmLEA2-4	==	Chr03	Sobic.003G226400.1.v3.2
	Gm16	Glyma.16G013200.1.Wm82.a4.v1	GmLEA3-8	==	Chr07	Sobic.007G146800.1.v3.2
	Gm16	Glyma.16G166600.1.Wm82.a4.v1	GmASR-2	==	Chr08	Sobic.008G049200.2.v3.2
	Gm17	Glyma.17G027400.1.Wm82.a4.v1	GmLEA3-9	==	Chr03	Sobic.003G149100.1.v3.2
	Gm20	Glyma.20G147600.1.Wm82.a4.v1	GmSMP-6	==	Chr01	Sobic.001G091000.1.v3.2
	Gm20	Glyma.20G167500.1.Wm82.a4.v1	GmASR-3	==	Chr08	Sobic.008G049200.2.v3.2
