# Supplementary material for: The Late Embryogenesis Abundant Proteins in Soybean: Identification, Expression Analysis, and the Roles of GmLEA4_19 in Drought Stress
Source: Int J Mol Sci. 2023 Oct 2;24(19):14834. doi: 10.3390/ijms241914834 (PMC10573439; doi:10.3390/ijms241914834)
Supplement: Supplementary file 1 [file ijms-24-14834-s001.zip › Supplementary Table S3-GmLEA KaKs.xlsx]

## Sheet: Supplementary Table S3
Supplementary Table S3. Ks analysis of the GmLEA genes in soybean.
Geene ID	Gene Name	Geene ID	Gene Name	Ka	Ks	Ka_Ks	Mya
Glyma.01G119600	GmLEA5_1	Glyma.03G056000	GmLEA5_2	0.0609694	0.216088	0.282151	17.7121
Glyma.01G119600	GmLEA5_1	Glyma.07G152400	GmLEA5_3	0.273576	1.14404	0.239132	93.7735
Glyma.01G119600	GmLEA5_1	Glyma.18G203500	GmLEA5_4	0.112242	0.795423	0.14111	65.1986
Glyma.02G017100	GmLEA3_1	Glyma.03G215000	GmLEA3_2	0.1551	0.731908	0.211911	59.9925
Glyma.02G017100	GmLEA3_1	Glyma.09G043400	GmLEA3_4	0.540545	2.37888	0.227226	194.991
Glyma.02G017100	GmLEA3_1	Glyma.10G017600	GmLEA3_5	0.0143774	0.0432812	0.332186	3.54764
Glyma.02G017100	GmLEA3_1	Glyma.19G211600	GmLEA3_10	0.199901	0.580619	0.34429	47.5917
Glyma.02G277300	GmLEA2_1	Glyma.14G037300	GmLEA2_3	0.0114365	0.114972	0.0994721	9.42391
Glyma.02G277300	GmLEA2_1	Glyma.20G044800	GmLEA2_6	0.0946538	0.486759	0.194457	39.8983
Glyma.03G056000	GmLEA5_2	Glyma.07G152400	GmLEA5_3	0.251553	1.80346	0.139484	147.824
Glyma.03G056000	GmLEA5_2	Glyma.18G203500	GmLEA5_4	0.115034	0.921154	0.12488	75.5044
Glyma.03G144400	GmLEA1_1	Glyma.09G112100	GmLEA1_5	0.361228	1.27011	0.284407	104.107
Glyma.03G144400	GmLEA1_1	Glyma.19G147200	GmLEA1_7	0.0177436	0.333051	0.0532758	27.2992
Glyma.03G189200	GmLEA4_1	Glyma.10G064400	GmLEA4_7	0.256265	1.99724	0.12831	163.708
Glyma.03G189200	GmLEA4_1	Glyma.13G149000	GmLEA4_16	0.265054	1.71774	0.154304	140.798
Glyma.03G215000	GmLEA3_2	Glyma.09G043400	GmLEA3_4	0.492899	2.51531	0.195959	206.173
Glyma.03G215000	GmLEA3_2	Glyma.10G017600	GmLEA3_5	0.151489	0.695678	0.217758	57.0228
Glyma.03G215000	GmLEA3_2	Glyma.17G027400	GmLEA3_9	0.617672	1.70206	0.362897	139.513
Glyma.03G215000	GmLEA3_2	Glyma.19G211600	GmLEA3_10	0.0485158	0.166029	0.292212	13.6089
Glyma.04G009400	GmDHN_1	Glyma.06G009350	GmDHN_7	0.176125	0.32838	0.536344	26.9164
Glyma.04G128500	GmLEA1_2	Glyma.06G310300	GmLEA1_4	0.0763588	0.207913	0.367264	17.042
Glyma.05G103100	GmLEA6_1	Glyma.17G164200	GmLEA6_2	0.0437017	0.0825007	0.529713	6.76235
Glyma.05G112000	GmLEA1_3	Glyma.17G155000	GmLEA1_6	0.037003	0.149874	0.246894	12.2848
Glyma.06G283900	GmLEA4_2	Glyma.12G209500	GmLEA4_11	0.366209	1.23369	0.29684	101.122
Glyma.06G283900	GmLEA4_2	Glyma.13G291800	GmLEA4_18	0.403414	1.8711	0.215602	153.369
Glyma.07G032400	GmLEA4_3	Glyma.13G363300	GmLEA4_19	0.235888	0.591343	0.398902	48.4707
Glyma.07G032400	GmLEA4_3	Glyma.15G010500	GmLEA4_20	0.383728	1.09929	0.34907	90.1055
Glyma.07G090400	GmDHN_8	Glyma.09G185500	GmDHN_6	0.0892243	0.323028	0.276212	26.4777
Glyma.07G152400	GmLEA5_3	Glyma.18G203500	GmLEA5_4	0.112128	0.317395	0.353277	26.016
Glyma.08G239400	GmLEA4_4	Glyma.12G001600	GmLEA4_10	0.0965971	0.192975	0.500567	15.8177
Glyma.09G043400	GmLEA3_4	Glyma.10G017600	GmLEA3_5	0.531677	1.54841	0.34337	126.919
Glyma.09G043400	GmLEA3_4	Glyma.15G149600	GmLEA3_7	0.0603948	0.0477977	1.26355	3.91785
Glyma.09G043400	GmLEA3_4	Glyma.17G027400	GmLEA3_9	0.293811	0.667074	0.440447	54.6782
Glyma.09G043400	GmLEA3_4	Glyma.19G211600	GmLEA3_10	0.588669	2.25797	0.260708	185.079
Glyma.09G112100	GmLEA1_5	Glyma.19G147200	GmLEA1_7	0.397676	0.937948	0.423985	76.881
Glyma.09G252700	GmLEA4_5	Glyma.18G240000	GmLEA4_23	0.0588537	0.113731	0.517482	9.32221
Glyma.09G254302	GmLEA2_2	Glyma.16G031300	GmLEA2_4	0.0906535	0.595174	0.152314	48.7848
Glyma.09G254302	GmLEA2_2	Glyma.18G238700	GmLEA2_5	0.0306165	0.139577	0.219352	11.4407
Glyma.10G017600	GmLEA3_5	Glyma.17G027400	GmLEA3_9	0.445523	3.71532	0.119915	304.534
Glyma.10G017600	GmLEA3_5	Glyma.19G211600	GmLEA3_10	0.198216	0.546371	0.362787	44.7845
Glyma.10G027600	GmSMP_1	Glyma.10G247500	GmSMP_3	0.324756	NaN	NaN	#VALUE!
Glyma.10G027600	GmSMP_1	Glyma.20G147600	GmSMP_6	0.308866	NaN	NaN	#VALUE!
Glyma.10G064400	GmLEA4_7	Glyma.13G149000	GmLEA4_16	0.0967401	0.5044	0.191792	41.3443
Glyma.10G130600	GmLEA4_8	Glyma.20G081400	GmLEA4_27	0.0344888	0.0552397	0.624349	4.52784
Glyma.10G247500	GmSMP_3	Glyma.20G147500	GmSMP_5	0.356258	0.902215	0.39487	73.9521
Glyma.10G259200	GmLEA3_6	Glyma.20G131700	GmLEA3_11	0.0261845	0.0595847	0.43945	4.88399
Glyma.12G209500	GmLEA4_11	Glyma.13G291800	GmLEA4_18	0.0607082	0.22352	0.271601	18.3213
Glyma.12G235800	GmDHN_4	Glyma.13G201300	GmDHN_5	0.0856155	0.234713	0.364767	19.2388
Glyma.13G050000	GmLEA4_12	Glyma.19G040000	GmLEA4_26	0.0274316	0.179963	0.152429	14.7511
Glyma.13G119400	GmLEA4_15	Glyma.17G040800	GmLEA4_22	0.0371918	0.172073	0.21614	14.1043
Glyma.13G237700	GmLEA4_17	Glyma.15G075700	GmLEA4_21	0.0840149	0.211356	0.397504	17.3243
Glyma.13G363300	GmLEA4_19	Glyma.15G010500	GmLEA4_20	0.297088	0.752665	0.394715	61.6939
Glyma.14G037300	GmLEA2_3	Glyma.20G044800	GmLEA2_6	0.0905548	0.409473	0.221149	33.5634
Glyma.15G149600	GmLEA3_7	Glyma.17G027400	GmLEA3_9	0.25735	0.874097	0.294418	71.6473
Glyma.15G149600	GmLEA3_7	Glyma.19G211600	GmLEA3_10	0.496513	3.02843	0.163951	248.232
Glyma.16G031300	GmLEA2_4	Glyma.18G238700	GmLEA2_5	0.0813642	0.585226	0.13903	47.9694
Glyma.17G027400	GmLEA3_9	Glyma.19G211600	GmLEA3_10	0.638403	2.07889	0.307088	170.401
