# Supplementary material for: The Late Embryogenesis Abundant Proteins in Soybean: Identification, Expression Analysis, and the Roles of GmLEA4_19 in Drought Stress
Source: Int J Mol Sci. 2023 Oct 2;24(19):14834. doi: 10.3390/ijms241914834 (PMC10573439; doi:10.3390/ijms241914834)
Supplement: Supplementary file 1 [file ijms-24-14834-s001.zip › Supplementary Table S4-340TF.xlsx]

## Sheet: Supplementary Table S4
Supplementary Table S4. Regulation Prediction between TFs and GmLEAs.
Pattern name	Family	Sequence name	Start	Stop	Strand	Score	p-value	q-value	Matched sequence
Glyma.01G022500	AP2	GmSMP-5	1601	1615	+	14.7619	4.09e-06	1	ccttgagaatcgtaa
Glyma.06G049200	AP2	GmDHN-6	175	195	+	13.3176	2.95e-06	0.432	gcacacgagcaccaatgctaa
Glyma.06G049200	AP2	GmLEA2-4	422	442	+	14.5765	1.7e-06	0.432	attcacaatcacccatgcgaa
Glyma.06G049200	AP2	GmLEA4_16	1840	1860	+	11	7.53e-06	0.734	tgtcacacctcccaagcacac
Glyma.09G248200	AP2	GmASR-1	951	970	+	20.8718	2.96e-09	0.000149	aaaaaaaagagaaagagaaa
Glyma.09G248200	AP2	GmASR-1	953	972	+	19.3718	4.13e-08	0.000819	aaaaaagagaaagagaaaaa
Glyma.09G248200	AP2	GmASR-1	949	968	+	18.7308	9.91e-08	0.00146	gaaaaaaaaagagaaagaga
Glyma.09G248200	AP2	GmASR-1	945	964	+	18	2.38e-07	0.00235	aatagaaaaaaaaagagaaa
Glyma.09G248200	AP2	GmASR-1	947	966	+	17.4487	4.4e-07	0.00322	tagaaaaaaaaagagaaaga
Glyma.09G248200	AP2	GmASR-3	140	159	+	19.6538	2.69e-08	0.000753	aaaagagagaggaagagaaa
Glyma.09G248200	AP2	GmASR-3	142	161	+	17.7821	3.05e-07	0.00252	aagagagaggaagagaaaaa
Glyma.09G248200	AP2	GmASR-3	132	151	+	16.5513	1.09e-06	0.00558	aagaaattaaaagagagagg
Glyma.09G248200	AP2	GmASR-3	145	164	+	14.9744	4.33e-06	0.0117	agagaggaagagaaaaaaag
Glyma.09G248200	AP2	GmASR-3	1937	1956	-	14.5769	5.91e-06	0.0144	AAGAAAGTAGGAAAAAGTGA
Glyma.09G248200	AP2	GmASR-3	146	165	+	14.5385	6.08e-06	0.0146	gagaggaagagaaaaaaagg
Glyma.09G248200	AP2	GmASR-3	151	170	+	14.4231	6.64e-06	0.0153	gaagagaaaaaaaggaaaag
Glyma.09G248200	AP2	GmASR-3	152	171	+	14.1667	8.04e-06	0.0172	aagagaaaaaaaggaaaagg
Glyma.09G248200	AP2	GmDHN-1	325	344	-	17.4103	4.59e-07	0.00322	ATGGAAAAAAAGAAGAGAAG
Glyma.09G248200	AP2	GmDHN-1	301	320	-	14.5	6.26e-06	0.0148	GAAAAGATGAGGGAGACACG
Glyma.09G248200	AP2	GmDHN-3	124	143	+	14.6538	5.57e-06	0.0141	ggggaagaagaggcaacacg
Glyma.09G248200	AP2	GmDHN-5	1225	1244	+	16.9487	7.4e-07	0.00462	aagaaaatgaaaacaagaaa
Glyma.09G248200	AP2	GmDHN-5	325	344	+	15.1282	3.82e-06	0.0107	gaaaacaaggagggaagaca
Glyma.09G248200	AP2	GmLEA1-1	624	643	+	19.5641	3.1e-08	0.000753	aatgacaagaaagagagagg
Glyma.09G248200	AP2	GmLEA1-1	630	649	+	15.7051	2.36e-06	0.00907	aagaaagagagagggtgagg
Glyma.09G248200	AP2	GmLEA1-1	1415	1434	-	14.2821	7.38e-06	0.0159	AAAAACATGAAGAAAAAAAA
Glyma.09G248200	AP2	GmLEA1-3	1965	1984	+	19.5385	3.22e-08	0.000753	gagacagagagagagagaca
Glyma.09G248200	AP2	GmLEA1-3	1959	1978	+	17.4359	4.46e-07	0.00322	tagaaagagacagagagaga
Glyma.09G248200	AP2	GmLEA1-3	1963	1982	+	16.641	1e-06	0.00532	aagagacagagagagagaga
Glyma.09G248200	AP2	GmLEA1-4	707	726	-	16.8462	8.19e-07	0.00488	GAAGGAAAAAGAGAAAGAAA
Glyma.09G248200	AP2	GmLEA1-4	703	722	-	16.4744	1.17e-06	0.00569	GAAAAAGAGAAAGAAATAGG
Glyma.09G248200	AP2	GmLEA1-4	709	728	-	16.1538	1.58e-06	0.00705	TGGAAGGAAAAAGAGAAAGA
Glyma.09G248200	AP2	GmLEA1-6	1971	1990	+	18.0385	2.28e-07	0.00235	aagagagagaagaagaaaag
Glyma.09G248200	AP2	GmLEA1-6	1974	1993	+	17.8718	2.76e-07	0.00235	agagagaagaagaaaagaag
Glyma.09G248200	AP2	GmLEA1-6	1969	1988	+	15.9872	1.84e-06	0.00795	gaaagagagagaagaagaaa
Glyma.09G248200	AP2	GmLEA1-6	1980	1999	+	13.9744	9.25e-06	0.019	aagaagaaaagaagaacaaa
Glyma.09G248200	AP2	GmLEA1-7	1419	1438	-	21.3205	9.33e-10	8.73e-05	AAAAAAGAGGGAGAGAGAGA
Glyma.09G248200	AP2	GmLEA1-7	1421	1440	-	20.8333	3.19e-09	0.000149	AGAAAAAAGAGGGAGAGAGA
Glyma.09G248200	AP2	GmLEA1-7	1423	1442	-	18.7949	9.17e-08	0.00143	AAAGAAAAAAGAGGGAGAGA
Glyma.09G248200	AP2	GmLEA1-7	1967	1986	+	16.1795	1.54e-06	0.007	agaaaagaagaaaggaaaga
Glyma.09G248200	AP2	GmLEA1-7	1960	1979	+	16.0256	1.78e-06	0.0078	gaaacaaagaaaagaagaaa
Glyma.09G248200	AP2	GmLEA1-7	1605	1624	-	14.3462	7.04e-06	0.0154	AAAAACATGAAAAAAAAAAA
Glyma.09G248200	AP2	GmLEA2-1	132	151	+	15.3974	3.07e-06	0.00968	aaggaaaaagagaaaataaa
Glyma.09G248200	AP2	GmLEA2-2	1844	1863	+	18.1667	1.96e-07	0.00221	caaaagaagagagagagaga
Glyma.09G248200	AP2	GmLEA2-2	1846	1865	+	17.8718	2.76e-07	0.00235	aaagaagagagagagagagt
Glyma.09G248200	AP2	GmLEA2-3	352	371	+	18.5	1.32e-07	0.00161	aagaaaaaaaagaagaaaaa
Glyma.09G248200	AP2	GmLEA2-3	350	369	+	15.5128	2.78e-06	0.00939	aaaagaaaaaaaagaagaaa
Glyma.09G248200	AP2	GmLEA2-3	159	178	+	14.1154	8.35e-06	0.0175	caaaataaaaaaaaaagaaa
Glyma.09G248200	AP2	GmLEA2-4	1041	1060	+	18.9744	7.23e-08	0.00119	aaaaaaaaaaaaaaaagaaa
Glyma.09G248200	AP2	GmLEA2-4	1043	1062	+	17.5	4.17e-07	0.00322	aaaaaaaaaaaaaagaaaca
Glyma.09G248200	AP2	GmLEA2-4	1051	1070	+	17.4231	4.52e-07	0.00322	aaaaaagaaacaaagagaag
Glyma.09G248200	AP2	GmLEA2-4	1045	1064	+	17	7.03e-07	0.00449	aaaaaaaaaaaagaaacaaa
Glyma.09G248200	AP2	GmLEA2-4	1039	1058	+	15.4872	2.84e-06	0.00939	taaaaaaaaaaaaaaaaaga
Glyma.09G248200	AP2	GmLEA2-5	895	914	+	21.7821	1.86e-10	5.23e-05	aaagaagagagagagagaga
Glyma.09G248200	AP2	GmLEA2-5	897	916	+	19.7436	2.32e-08	0.000724	agaagagagagagagagaga
Glyma.09G248200	AP2	GmLEA2-5	893	912	+	19.4231	3.82e-08	0.000819	gaaaagaagagagagagaga
Glyma.09G248200	AP2	GmLEA2-5	899	918	+	16.6923	9.55e-07	0.00516	aagagagagagagagagagt
Glyma.09G248200	AP2	GmLEA2-5	1338	1357	+	16.4487	1.2e-06	0.00573	aaggaaaaaggaaggaaaga
Glyma.09G248200	AP2	GmLEA2-5	1340	1359	+	14.859	4.75e-06	0.0125	ggaaaaaggaaggaaagaaa
Glyma.09G248200	AP2	GmLEA2-6	1303	1322	-	19.2821	4.67e-08	0.000819	AAAACGGAGAAAGAGAGAGA
Glyma.09G248200	AP2	GmLEA2-6	1299	1318	-	17.9872	2.42e-07	0.00235	CGGAGAAAGAGAGAGAGAGG
Glyma.09G248200	AP2	GmLEA2-6	987	1006	+	15.7308	2.31e-06	0.00899	aaagaagaaaaaaagaatga
Glyma.09G248200	AP2	GmLEA3-1	1448	1467	-	19.8974	1.81e-08	0.000724	GAAAAAAAAAAGGAGAGAAA
Glyma.09G248200	AP2	GmLEA3-1	1016	1035	-	17.9103	2.64e-07	0.00235	AAAGAAGAGAAAAAAAAAAG
Glyma.09G248200	AP2	GmLEA3-1	1446	1465	-	17.641	3.57e-07	0.00287	AAAAAAAAAGGAGAGAAAAA
Glyma.09G248200	AP2	GmLEA3-1	1019	1038	-	16.6923	9.55e-07	0.00516	AAAAAAGAAGAGAAAAAAAA
Glyma.09G248200	AP2	GmLEA3-1	1450	1469	-	16.4872	1.16e-06	0.00569	ACGAAAAAAAAAAGGAGAGA
Glyma.09G248200	AP2	GmLEA3-1	1018	1037	-	15.8974	1.99e-06	0.00835	AAAAAGAAGAGAAAAAAAAA
Glyma.09G248200	AP2	GmLEA3-1	1022	1041	-	15.1282	3.82e-06	0.0107	TGTAAAAAAGAAGAGAAAAA
Glyma.09G248200	AP2	GmLEA3-11	1261	1280	+	14.6026	5.79e-06	0.0144	aaaaagaagaataagaaaca
Glyma.09G248200	AP2	GmLEA3-4	1000	1019	-	15.5897	2.6e-06	0.00926	CAGGAAAAGAAGAGGAAAAA
Glyma.09G248200	AP2	GmLEA3-4	1197	1216	+	13.9487	9.42e-06	0.019	ataaaaaagagggaaaaaaa
Glyma.09G248200	AP2	GmLEA3-5	1249	1268	-	18.5641	1.22e-07	0.00155	AAAAAAGAAAAAAAGAAAAA
Glyma.09G248200	AP2	GmLEA3-5	1539	1558	-	17.9615	2.49e-07	0.00235	GAAAAAGAAAGGGAGAAAAA
Glyma.09G248200	AP2	GmLEA3-5	1541	1560	-	17	7.03e-07	0.00449	ACGAAAAAGAAAGGGAGAAA
Glyma.09G248200	AP2	GmLEA3-5	1251	1270	-	15.7692	2.23e-06	0.00882	GTAAAAAAGAAAAAAAGAAA
Glyma.09G248200	AP2	GmLEA3-5	1247	1266	-	15.5513	2.69e-06	0.00939	AAAAGAAAAAAAGAAAAAGG
Glyma.09G248200	AP2	GmLEA3-5	833	852	+	15.0385	4.11e-06	0.0113	aaaaaaatggagaaaaaaaa
Glyma.09G248200	AP2	GmLEA3-5	1537	1556	-	14.7308	5.25e-06	0.0134	AAAAGAAAGGGAGAAAAACA
Glyma.09G248200	AP2	GmLEA3-9	1864	1883	+	16.7821	8.73e-07	0.00491	aaaacaaagacagagagaga
Glyma.09G248200	AP2	GmLEA4_1	870	889	+	15.7692	2.23e-06	0.00882	cgagaggaaggagaaagaga
Glyma.09G248200	AP2	GmLEA4_11	646	665	-	15.8974	1.99e-06	0.00835	AAAAACAAAAAGGAAAAAGA
Glyma.09G248200	AP2	GmLEA4_11	1108	1127	+	15.1667	3.71e-06	0.0106	aaaaaagtaagaaaaaaaaa
Glyma.09G248200	AP2	GmLEA4_11	644	663	-	14.6154	5.74e-06	0.0144	AAACAAAAAGGAAAAAGAAA
Glyma.09G248200	AP2	GmLEA4_11	366	385	+	14.5769	5.91e-06	0.0144	aataaaaaagggaagtgaga
Glyma.09G248200	AP2	GmLEA4_11	1106	1125	+	14.141	8.2e-06	0.0173	agaaaaaagtaagaaaaaaa
Glyma.09G248200	AP2	GmLEA4_15	1268	1287	-	14	9.09e-06	0.0189	CAAAATGAAAAAAAGAAAGA
Glyma.09G248200	AP2	GmLEA4_16	1313	1332	+	14.4103	6.7e-06	0.0153	aagaataaaaaaaaaaaagg
Glyma.09G248200	AP2	GmLEA4_16	1312	1331	+	13.9487	9.42e-06	0.019	aaagaataaaaaaaaaaaag
Glyma.09G248200	AP2	GmLEA4_18	490	509	-	15.6538	2.46e-06	0.00923	TAGAAAAAAAAAAAAAAAAA
Glyma.09G248200	AP2	GmLEA4_18	488	507	-	15.6154	2.55e-06	0.00926	GAAAAAAAAAAAAAAAAACA
Glyma.09G248200	AP2	GmLEA4_19	1956	1975	+	17.9231	2.6e-07	0.00235	caagaaaagaaaaaaagaag
Glyma.09G248200	AP2	GmLEA4_19	1533	1552	+	16.2949	1.39e-06	0.00639	aaagaaaaaaaaaaaacaca
Glyma.09G248200	AP2	GmLEA4_19	1528	1547	+	15.2821	3.38e-06	0.0101	gaaagaaagaaaaaaaaaaa
Glyma.09G248200	AP2	GmLEA4_19	1526	1545	+	14.7308	5.25e-06	0.0134	acgaaagaaagaaaaaaaaa
Glyma.09G248200	AP2	GmLEA4_19	1531	1550	+	14.3718	6.9e-06	0.0154	agaaagaaaaaaaaaaaaca
Glyma.09G248200	AP2	GmLEA4_2	1972	1991	+	14.1538	8.12e-06	0.0173	gagagagagagaacaaaaca
Glyma.09G248200	AP2	GmLEA4_20	1710	1729	-	21.4872	5.53e-10	7.77e-05	AAAAAAGAGAAAAAGAGAAA
Glyma.09G248200	AP2	GmLEA4_20	1712	1731	-	19.7949	2.12e-08	0.000724	AAAAAAAAGAGAAAAAGAGA
Glyma.09G248200	AP2	GmLEA4_20	1714	1733	-	17	7.03e-07	0.00449	AAAAAAAAAAGAGAAAAAGA
Glyma.09G248200	AP2	GmLEA4_20	1427	1446	-	16.5897	1.05e-06	0.00548	TAGAAAAAAGAAAAGAAAAA
Glyma.09G248200	AP2	GmLEA4_20	1429	1448	-	14.7949	4.99e-06	0.013	CATAGAAAAAAGAAAAGAAA
Glyma.09G248200	AP2	GmLEA4_21	1935	1954	+	16.8077	8.51e-07	0.00488	gaagaagaagaaggaagaag
Glyma.09G248200	AP2	GmLEA4_21	1938	1957	+	16.8077	8.51e-07	0.00488	gaagaagaaggaagaagaga
Glyma.09G248200	AP2	GmLEA4_21	1940	1959	+	14.4103	6.7e-06	0.0153	agaagaaggaagaagagacg
Glyma.09G248200	AP2	GmLEA4_22	695	714	-	18.5641	1.22e-07	0.00155	AATGAAAAAAAAAAAAGAGA
Glyma.09G248200	AP2	GmLEA4_23	294	313	-	16.8974	7.78e-07	0.00475	AAAGAAAAAAGAAAAAAAGA
Glyma.09G248200	AP2	GmLEA4_23	296	315	-	15.5	2.81e-06	0.00939	AAAAAGAAAAAAGAAAAAAA
Glyma.09G248200	AP2	GmLEA4_23	128	147	+	15.3846	3.1e-06	0.00968	aatacagtgaaaaagaaaag
Glyma.09G248200	AP2	GmLEA4_23	292	311	-	15.3462	3.2e-06	0.00988	AGAAAAAAGAAAAAAAGAAT
Glyma.09G248200	AP2	GmLEA4_23	295	314	-	15.0641	4.03e-06	0.0112	AAAAGAAAAAAGAAAAAAAG
Glyma.09G248200	AP2	GmLEA4_25	1371	1390	+	15.6154	2.55e-06	0.00926	tagagagagagagagagtaa
Glyma.09G248200	AP2	GmLEA4_3	880	899	-	13.8718	9.96e-06	0.02	AGTAAAAAAGAAACAAAAAA
Glyma.09G248200	AP2	GmLEA4_5	1964	1983	+	14.5513	6.02e-06	0.0146	aaagaaaagaaagaaactaa
Glyma.09G248200	AP2	GmLEA4_6	1724	1743	+	16.4744	1.17e-06	0.00569	aatagaaaaagaaaaagaaa
Glyma.09G248200	AP2	GmLEA4_6	1514	1533	+	15.5256	2.75e-06	0.00939	aatactaaaagagagagaga
Glyma.09G248200	AP2	GmLEA4_6	1730	1749	+	15.3974	3.07e-06	0.00968	aaaagaaaaagaaagcgagg
Glyma.09G248200	AP2	GmLEA4_8	131	150	-	15.3333	3.24e-06	0.00988	TAAAAAAAAAAAAAAACAAA
Glyma.09G248200	AP2	GmLEA4_8	133	152	-	14.8846	4.65e-06	0.0123	GATAAAAAAAAAAAAAAACA
Glyma.09G248200	AP2	GmLEA4_9	1468	1487	+	20.8333	3.19e-09	0.000149	aaggaaaaaaaaaagagaaa
Glyma.09G248200	AP2	GmLEA4_9	1972	1991	+	18.5897	1.17e-07	0.00155	gagacagagagagggagaga
Glyma.09G248200	AP2	GmLEA4_9	1976	1995	+	18.3974	1.5e-07	0.00175	cagagagagggagagagaga
Glyma.09G248200	AP2	GmLEA4_9	1978	1997	+	15.859	2.06e-06	0.00852	gagagagggagagagagaag
Glyma.09G248200	AP2	GmLEA4_9	1466	1485	+	15.7821	2.2e-06	0.00882	gaaaggaaaaaaaaaagaga
Glyma.09G248200	AP2	GmLEA5-3	1389	1408	+	19.3205	4.41e-08	0.000819	gagagagaggagaagagaaa
Glyma.09G248200	AP2	GmLEA5-3	1387	1406	+	17.1923	5.78e-07	0.00396	aagagagagaggagaagaga
Glyma.09G248200	AP2	GmLEA5-3	1355	1374	+	15.4231	3e-06	0.00968	aaaaaataaagaaagaaaga
Glyma.09G248200	AP2	GmLEA6-1	42	61	-	15.4872	2.84e-06	0.00939	AATAAAATAGAAGAGAAAGA
Glyma.09G248200	AP2	GmLEA6-2	1963	1982	+	15.6795	2.41e-06	0.00915	ggaaaagaaaaaaaaaaaca
Glyma.09G248200	AP2	GmLEA6-2	1965	1984	+	15.2564	3.45e-06	0.0101	aaaagaaaaaaaaaaacaaa
Glyma.09G248200	AP2	GmLEA6-2	1961	1980	+	14.5256	6.14e-06	0.0146	atggaaaagaaaaaaaaaaa
Glyma.09G248200	AP2	GmLEA6-2	44	63	-	14.3974	6.77e-06	0.0153	AAGAAAGAAAAGGGGAATGG
Glyma.09G248200	AP2	GmLEA6-2	1960	1979	+	13.9744	9.25e-06	0.019	aatggaaaagaaaaaaaaaa
Glyma.09G248200	AP2	GmSMP-1	1446	1465	+	15.2564	3.45e-06	0.0101	catagagaaaagaaaagaaa
Glyma.09G248200	AP2	GmSMP-1	1449	1468	+	15.2051	3.59e-06	0.0104	agagaaaagaaaagaaaaag
Glyma.09G248200	AP2	GmSMP-1	1448	1467	+	14.9744	4.33e-06	0.0117	tagagaaaagaaaagaaaaa
Glyma.09G248200	AP2	GmSMP-2	876	895	+	16.3077	1.37e-06	0.00639	aaaaaaatgaaaaagaaaca
Glyma.09G248200	AP2	GmSMP-2	444	463	-	15.6026	2.57e-06	0.00926	AGTAAAAAAAAAAAAAAAAA
Glyma.09G248200	AP2	GmSMP-2	874	893	+	15.4231	3e-06	0.00968	agaaaaaaatgaaaaagaaa
Glyma.09G248200	AP2	GmSMP-2	872	891	+	14.9615	4.38e-06	0.0117	aaagaaaaaaatgaaaaaga
Glyma.09G248200	AP2	GmSMP-2	878	897	+	14.3718	6.9e-06	0.0154	aaaaatgaaaaagaaacaaa
Glyma.09G248200	AP2	GmSMP-3	708	727	-	15.3077	3.31e-06	0.00999	TAAAGAAAGTAAGAGAGAGG
Glyma.09G248200	AP2	GmSMP-3	6	25	-	14.3462	7.04e-06	0.0154	CATGGATAGAAGAAGAGAGA
Glyma.09G248200	AP2	GmSMP-3	1211	1230	-	14.3205	7.17e-06	0.0156	CAAAACAAGAGTAAAAGAAA
Glyma.09G248200	AP2	GmSMP-6	1114	1133	-	14.4487	6.51e-06	0.0152	CAAAACAAGAGTGAAAGAAA
Glyma.02G239600	ARF	GmLEA3-5	1827	1835	-	13.766	3.52e-06	0.368	CTTGTCGGG
Glyma.02G239600	ARF	GmLEA4_12	1166	1174	-	13.4255	7.92e-06	0.584	ATTGTCGGC
Glyma.02G239600	ARF	GmLEA4_19	1520	1528	-	13.6489	3.75e-06	0.368	CGTGTCGGC
Glyma.02G239600	ARF	GmSMP-1	1862	1870	-	14.3936	9.77e-07	0.288	CTTGTCGGC
Glyma.05G200800	ARF	GmLEA3-5	1826	1835	+	13.4127	6.79e-06	0.478	acccgacaag
Glyma.05G200800	ARF	GmLEA4_1	1802	1811	-	13.0476	9.06e-06	0.478	AGGCGACACG
Glyma.05G200800	ARF	GmLEA4_10	1849	1858	+	13.1587	7.59e-06	0.478	cggcgacacg
Glyma.05G200800	ARF	GmLEA4_4	1794	1803	+	13.873	3.49e-06	0.478	tggcgacagg
Glyma.05G200800	ARF	GmSMP-1	1861	1870	+	14.6825	6.35e-07	0.186	tgccgacaag
Glyma.05G200800	ARF	GmSMP-4	591	600	-	13.0317	9.78e-06	0.478	CTCCGACATG
Glyma.10G053500	ARF	GmLEA3-3	990	1010	+	8.6962	2.29e-06	0.331	ttttctggttagacgggagaa
Glyma.10G053500	ARF	GmSMP-2	387	407	+	11.2025	9.27e-07	0.268	attatgattttggcgataaaa
Glyma.12G164100	ARF	GmLEA2-4	1835	1842	-	15.2824	3.43e-06	0.332	ACCGACAC
Glyma.12G164100	ARF	GmLEA4_19	1520	1527	+	15.0941	8.35e-06	0.606	gccgacac
Glyma.12G164100	ARF	GmLEA4_2	1872	1879	+	15.2824	3.43e-06	0.332	accgacac
Glyma.12G164100	ARF	GmLEA4_20	1487	1494	+	15.2824	3.43e-06	0.332	accgacac
Glyma.14G217700	ARF	GmDHN-2	810	819	-	14.746	5.39e-06	0.526	ACCGACAAAA
Glyma.14G217700	ARF	GmLEA3-5	1827	1836	+	16.2698	3.63e-07	0.106	cccgacaaga
Glyma.14G217700	ARF	GmSMP-1	1862	1871	+	15.7778	8.57e-07	0.125	gccgacaagg
Glyma.07G243300	ARR-B	GmLEA3-9	1744	1753	+	14.7957	3.63e-07	0.106	gcggatcttg
Glyma.08G357600	B3	GmDHN-4	1854	1862	+	16.3478	1.19e-06	0.117	ctgcatgca
Glyma.08G357600	B3	GmDHN-5	1868	1876	+	16.3478	1.19e-06	0.117	ctgcatgca
Glyma.08G357600	B3	GmLEA1-1	1927	1935	-	14.6348	5.9e-06	0.174	CCGCATGCT
Glyma.08G357600	B3	GmLEA1-2	637	645	+	15.8087	2.24e-06	0.131	ctgcatgcc
Glyma.08G357600	B3	GmLEA1-3	207	215	-	15.1826	3.73e-06	0.161	CGGCATGCC
Glyma.08G357600	B3	GmLEA1-4	949	957	-	15.1652	4.93e-06	0.161	CTGCATGCT
Glyma.08G357600	B3	GmLEA1-4	948	956	+	14.5304	7.62e-06	0.184	cagcatgca
Glyma.08G357600	B3	GmLEA4_11	1823	1831	+	16.3478	1.19e-06	0.117	ctgcatgca
Glyma.08G357600	B3	GmLEA4_2	1108	1116	+	15.1652	4.93e-06	0.161	ctgcatgct
Glyma.08G357600	B3	GmLEA4_21	1270	1278	-	13.9913	8.14e-06	0.184	CAGCATGCC
Glyma.08G357600	B3	GmLEA5-1	204	212	-	15.1652	4.93e-06	0.161	CTGCATGCT
Glyma.08G357600	B3	GmSMP-2	1856	1864	+	15.8087	2.24e-06	0.131	ctgcatgcc
Glyma.08G357600	B3	GmSMP-4	1895	1903	+	14.5304	7.62e-06	0.184	cagcatgca
Glyma.14G079100	B3	GmDHN-3	180	200	+	9.23529	1.65e-06	0.342	gaagccttctttgcgggaaaa
Glyma.14G079100	B3	GmLEA2-5	1418	1438	-	4.27941	7.54e-06	0.505	TTATCATTTTTGTTTGGAAAA
Glyma.14G079100	B3	GmLEA4_21	617	637	+	3.75	8.79e-06	0.505	cttttgattcttgcgaaaaaa
Glyma.14G079100	B3	GmLEA4_4	633	653	-	4.63235	6.81e-06	0.505	TTTTTTTTTTTCATGGAAAAC
Glyma.14G079100	B3	GmSMP-2	387	407	+	8.08824	2.39e-06	0.342	attatgattttggcgataaaa
Glyma.19G100900	B3	GmDHN-1	1723	1737	+	14.8571	6.76e-06	0.132	ttacacatgcatgag
Glyma.19G100900	B3	GmDHN-2	42	56	-	15.2222	4.87e-06	0.115	ATATGCATGCAATAA
Glyma.19G100900	B3	GmDHN-3	887	901	+	14.4127	9.75e-06	0.143	atatgcatgcaatgc
Glyma.19G100900	B3	GmDHN-4	1852	1866	+	14.4762	9.24e-06	0.142	agctgcatgcaagtc
Glyma.19G100900	B3	GmLEA1-6	722	736	-	16.5397	1.21e-06	0.0967	TTATGCATGCATTCA
Glyma.19G100900	B3	GmLEA1-6	851	865	+	16.4603	1.32e-06	0.0967	gaacgcatgcatgaa
Glyma.19G100900	B3	GmLEA4_10	33	47	+	15.1905	5.01e-06	0.115	ctccacatgcatgcc
Glyma.19G100900	B3	GmLEA4_13	1576	1590	+	16.1111	1.98e-06	0.0967	atactcatgcatgca
Glyma.19G100900	B3	GmLEA4_13	1579	1593	-	15.6508	3.23e-06	0.105	TGATGCATGCATGAG
Glyma.19G100900	B3	GmLEA4_13	1580	1594	+	14.6825	7.82e-06	0.135	tcatgcatgcatcac
Glyma.19G100900	B3	GmLEA4_14	1282	1296	-	16.1111	1.98e-06	0.0967	ATACTCATGCATGCA
Glyma.19G100900	B3	GmLEA4_14	1279	1293	+	15.6508	3.23e-06	0.105	tgatgcatgcatgag
Glyma.19G100900	B3	GmLEA4_14	1278	1292	-	14.6825	7.82e-06	0.135	TCATGCATGCATCAC
Glyma.19G100900	B3	GmLEA4_7	1339	1353	+	15	5.97e-06	0.125	gtatccatgcatgaa
Glyma.19G100900	B3	GmLEA5-4	1796	1810	+	16.1905	1.8e-06	0.0967	atgtccatgcatgcc
Glyma.19G100900	B3	GmLEA5-4	1799	1813	-	15.381	4.2e-06	0.115	GTAGGCATGCATGGA
Glyma.19G100900	B3	GmSMP-2	1545	1559	+	17.2381	5.02e-07	0.0967	atatgcatgcatata
Glyma.19G100900	B3	GmSMP-2	1544	1558	-	15.7778	2.81e-06	0.105	ATATGCATGCATATT
Glyma.19G100900	B3	GmSMP-2	1941	1955	-	14.5873	8.45e-06	0.138	ATGTGCATGCAAAGT
Glyma.19G100900	B3	GmSMP-6	1279	1293	+	15.1746	5.09e-06	0.115	acatacatgcattgg
Glyma.20G035800	B3	GmDHN-4	1854	1861	+	16.4369	3.43e-06	0.126	ctgcatgc
Glyma.20G035800	B3	GmDHN-5	1868	1875	+	16.4369	3.43e-06	0.126	ctgcatgc
Glyma.20G035800	B3	GmLEA1-2	637	644	+	16.4369	3.43e-06	0.126	ctgcatgc
Glyma.20G035800	B3	GmLEA1-4	950	957	-	16.4369	3.43e-06	0.126	CTGCATGC
Glyma.20G035800	B3	GmLEA4_11	1823	1830	+	16.4369	3.43e-06	0.126	ctgcatgc
Glyma.20G035800	B3	GmLEA4_2	1108	1115	+	16.4369	3.43e-06	0.126	ctgcatgc
Glyma.20G035800	B3	GmLEA5-1	205	212	-	16.4369	3.43e-06	0.126	CTGCATGC
Glyma.20G035800	B3	GmSMP-2	1856	1863	+	16.4369	3.43e-06	0.126	ctgcatgc
Glyma.04G026300	BBR-BPC	GmASR-1	957	977	-	9.56944	1.49e-06	0.00587	TCCATTTTTTCTCTTTCTCTT
Glyma.04G026300	BBR-BPC	GmASR-1	953	973	-	7.27778	3.38e-06	0.0107	TTTTTTCTCTTTCTCTTTTTT
Glyma.04G026300	BBR-BPC	GmASR-1	947	967	-	4.70833	8.09e-06	0.0194	CTCTTTCTCTTTTTTTTTCTA
Glyma.04G026300	BBR-BPC	GmASR-3	146	166	-	12.6111	4.67e-07	0.0026	TCCTTTTTTTCTCTTCCTCTC
Glyma.04G026300	BBR-BPC	GmASR-3	140	160	-	10.1944	1.18e-06	0.00538	TTTTCTCTTCCTCTCTCTTTT
Glyma.04G026300	BBR-BPC	GmASR-3	138	158	-	10.0417	1.25e-06	0.00538	TTCTCTTCCTCTCTCTTTTAA
Glyma.04G026300	BBR-BPC	GmASR-3	144	164	-	7.61111	3.01e-06	0.01	CTTTTTTTCTCTTCCTCTCTC
Glyma.04G026300	BBR-BPC	GmASR-3	142	162	-	6.88889	3.87e-06	0.0117	TTTTTTCTCTTCCTCTCTCTT
Glyma.04G026300	BBR-BPC	GmASR-3	136	156	-	5.06944	7.18e-06	0.0181	CTCTTCCTCTCTCTTTTAATT
Glyma.04G026300	BBR-BPC	GmDHN-3	1556	1576	-	10.0139	1.26e-06	0.00538	TTTTTGTTCTTTCTTTCTCTC
Glyma.04G026300	BBR-BPC	GmDHN-3	1550	1570	-	10	1.27e-06	0.00538	TTCTTTCTTTCTCTCTAATTT
Glyma.04G026300	BBR-BPC	GmDHN-4	1407	1427	+	7.06944	3.64e-06	0.0113	ccatttctctttctttcacct
Glyma.04G026300	BBR-BPC	GmLEA1-1	630	650	-	16.3472	9.97e-08	0.000912	TCCTCACCCTCTCTCTTTCTT
Glyma.04G026300	BBR-BPC	GmLEA1-1	628	648	-	12.3472	5.18e-07	0.00282	CTCACCCTCTCTCTTTCTTGT
Glyma.04G026300	BBR-BPC	GmLEA1-1	632	652	-	10.1528	1.2e-06	0.00538	ATTCCTCACCCTCTCTCTTTC
Glyma.04G026300	BBR-BPC	GmLEA1-1	636	656	-	5.05556	7.21e-06	0.0181	CAACATTCCTCACCCTCTCTC
Glyma.04G026300	BBR-BPC	GmLEA1-1	1257	1277	+	4.97222	7.41e-06	0.0181	aattcttcctttccatctctc
Glyma.04G026300	BBR-BPC	GmLEA1-1	1235	1255	+	4.08333	9.92e-06	0.0221	ttgttgttctatctctatttc
Glyma.04G026300	BBR-BPC	GmLEA1-2	1856	1876	-	9.73611	1.4e-06	0.00562	TTCCATTTCTCTCTCTTTTTT
Glyma.04G026300	BBR-BPC	GmLEA1-2	1860	1880	-	9.45833	1.55e-06	0.00603	TTGTTTCCATTTCTCTCTCTT
Glyma.04G026300	BBR-BPC	GmLEA1-2	1923	1943	-	6.54167	4.37e-06	0.0124	TTAACGCTCTCTCTTTATATA
Glyma.04G026300	BBR-BPC	GmLEA1-3	1965	1985	-	32.4028	1.74e-11	2.46e-06	CTGTCTCTCTCTCTCTGTCTC
Glyma.04G026300	BBR-BPC	GmLEA1-3	1961	1981	-	22.8889	4.65e-09	0.000165	CTCTCTCTCTCTGTCTCTTTC
Glyma.04G026300	BBR-BPC	GmLEA1-3	1969	1989	-	21.3611	9.91e-09	0.000224	TTGTCTGTCTCTCTCTCTCTG
Glyma.04G026300	BBR-BPC	GmLEA1-3	1957	1977	-	20.7083	1.36e-08	0.000257	CTCTCTCTGTCTCTTTCTATA
Glyma.04G026300	BBR-BPC	GmLEA1-3	1971	1991	-	18.9444	3.14e-08	0.000462	TCTTGTCTGTCTCTCTCTCTC
Glyma.04G026300	BBR-BPC	GmLEA1-3	1959	1979	-	18.5556	3.75e-08	0.000483	CTCTCTCTCTGTCTCTTTCTA
Glyma.04G026300	BBR-BPC	GmLEA1-3	1963	1983	-	17.6389	5.66e-08	0.000595	GTCTCTCTCTCTCTGTCTCTT
Glyma.04G026300	BBR-BPC	GmLEA1-3	1967	1987	-	17.6389	5.66e-08	0.000595	GTCTGTCTCTCTCTCTCTGTC
Glyma.04G026300	BBR-BPC	GmLEA1-3	1973	1993	-	8.88889	1.91e-06	0.00694	CTTCTTGTCTGTCTCTCTCTC
Glyma.04G026300	BBR-BPC	GmLEA1-3	1953	1973	-	7.54167	3.09e-06	0.0101	CTCTGTCTCTTTCTATATTAT
Glyma.04G026300	BBR-BPC	GmLEA1-3	1955	1975	-	6.81944	3.97e-06	0.0117	CTCTCTGTCTCTTTCTATATT
Glyma.04G026300	BBR-BPC	GmLEA1-3	1975	1995	-	5.29167	6.67e-06	0.0173	TTCTTCTTGTCTGTCTCTCTC
Glyma.04G026300	BBR-BPC	GmLEA1-4	1833	1853	-	12.2778	5.32e-07	0.00285	TTCCATTTCTCTCTCTCATTT
Glyma.04G026300	BBR-BPC	GmLEA1-4	702	722	+	11.0556	8.54e-07	0.00404	acctatttctttctctttttc
Glyma.04G026300	BBR-BPC	GmLEA1-4	1837	1857	-	10.4583	1.07e-06	0.00498	TTGCTTCCATTTCTCTCTCTC
Glyma.04G026300	BBR-BPC	GmLEA1-4	1831	1851	-	6.86111	3.91e-06	0.0117	CCATTTCTCTCTCTCATTTTG
Glyma.04G026300	BBR-BPC	GmLEA1-4	704	724	+	5	7.34e-06	0.0181	ctatttctttctctttttcct
Glyma.04G026300	BBR-BPC	GmLEA1-6	1967	1987	-	15.8333	1.24e-07	0.00102	TTCTTCTTCTCTCTCTTTCTA
Glyma.04G026300	BBR-BPC	GmLEA1-6	1965	1985	-	13.75	2.96e-07	0.00179	CTTCTTCTCTCTCTTTCTATA
Glyma.04G026300	BBR-BPC	GmLEA1-6	1961	1981	-	13.4444	3.35e-07	0.00198	TTCTCTCTCTTTCTATATCAT
Glyma.04G026300	BBR-BPC	GmLEA1-6	1969	1989	-	13.2778	3.58e-07	0.00207	TTTTCTTCTTCTCTCTCTTTC
Glyma.04G026300	BBR-BPC	GmLEA1-6	1971	1991	-	5.5	6.22e-06	0.0166	TCTTTTCTTCTTCTCTCTCTT
Glyma.04G026300	BBR-BPC	GmLEA1-6	1963	1983	-	5.15278	6.98e-06	0.018	TCTTCTCTCTCTTTCTATATC
Glyma.04G026300	BBR-BPC	GmLEA1-7	1416	1436	+	14.9167	1.83e-07	0.00127	gtatctctctctccctctttt
Glyma.04G026300	BBR-BPC	GmLEA1-7	1412	1432	+	9.79167	1.37e-06	0.00562	cttggtatctctctctccctc
Glyma.04G026300	BBR-BPC	GmLEA1-7	1418	1438	+	9.08333	1.78e-06	0.00667	atctctctctccctctttttt
Glyma.04G026300	BBR-BPC	GmLEA1-7	1410	1430	+	9.06944	1.79e-06	0.00667	tccttggtatctctctctccc
Glyma.04G026300	BBR-BPC	GmLEA1-7	1414	1434	+	8.13889	2.5e-06	0.00886	tggtatctctctctccctctt
Glyma.04G026300	BBR-BPC	GmLEA1-7	1420	1440	+	7.70833	2.91e-06	0.00982	ctctctctccctcttttttct
Glyma.04G026300	BBR-BPC	GmLEA2-1	1470	1490	+	17.5278	5.95e-08	0.000602	tactctctctctctcactttg
Glyma.04G026300	BBR-BPC	GmLEA2-1	1468	1488	+	16.25	1.04e-07	0.000921	tatactctctctctctcactt
Glyma.04G026300	BBR-BPC	GmLEA2-1	1464	1484	+	15.6111	1.37e-07	0.00105	cagttatactctctctctctc
Glyma.04G026300	BBR-BPC	GmLEA2-1	1466	1486	+	11.1389	8.27e-07	0.00402	gttatactctctctctctcac
Glyma.04G026300	BBR-BPC	GmLEA2-1	1474	1494	+	6.81944	3.97e-06	0.0117	ctctctctctcactttgatca
Glyma.04G026300	BBR-BPC	GmLEA2-1	694	714	+	5.41667	6.39e-06	0.0168	ttcctgttctatctatctctt
Glyma.04G026300	BBR-BPC	GmLEA2-1	700	720	+	4.66667	8.2e-06	0.0195	ttctatctatctcttcttcta
Glyma.04G026300	BBR-BPC	GmLEA2-2	1850	1870	-	15.8056	1.26e-07	0.00102	ACGATACTCTCTCTCTCTCTT
Glyma.04G026300	BBR-BPC	GmLEA2-2	1846	1866	-	14.9583	1.8e-07	0.00127	TACTCTCTCTCTCTCTTCTTT
Glyma.04G026300	BBR-BPC	GmLEA2-2	1844	1864	-	12.0278	5.87e-07	0.00303	CTCTCTCTCTCTCTTCTTTTG
Glyma.04G026300	BBR-BPC	GmLEA2-2	1848	1868	-	7.76389	2.85e-06	0.00982	GATACTCTCTCTCTCTCTTCT
Glyma.04G026300	BBR-BPC	GmLEA2-2	1852	1872	-	4.65278	8.24e-06	0.0195	GAACGATACTCTCTCTCTCTC
Glyma.04G026300	BBR-BPC	GmLEA2-3	1798	1818	-	6.52778	4.39e-06	0.0124	CACTCACTTTCTCCATATTTC
Glyma.04G026300	BBR-BPC	GmLEA2-5	899	919	-	30.625	5.41e-11	5.11e-06	TACTCTCTCTCTCTCTCTCTT
Glyma.04G026300	BBR-BPC	GmLEA2-5	897	917	-	26.8194	5.56e-10	3.15e-05	CTCTCTCTCTCTCTCTCTTCT
Glyma.04G026300	BBR-BPC	GmLEA2-5	901	921	-	22.4167	5.89e-09	0.000186	GATACTCTCTCTCTCTCTCTC
Glyma.04G026300	BBR-BPC	GmLEA2-5	895	915	-	21.4722	9.39e-09	0.000224	CTCTCTCTCTCTCTCTTCTTT
Glyma.04G026300	BBR-BPC	GmLEA2-5	893	913	-	18.9583	3.12e-08	0.000462	CTCTCTCTCTCTCTTCTTTTC
Glyma.04G026300	BBR-BPC	GmLEA2-5	903	923	-	18.8611	3.26e-08	0.000462	AAGATACTCTCTCTCTCTCTC
Glyma.04G026300	BBR-BPC	GmLEA2-5	905	925	-	4.55556	8.5e-06	0.0199	GAAAGATACTCTCTCTCTCTC
Glyma.04G026300	BBR-BPC	GmLEA2-6	1296	1316	+	21.0972	1.13e-08	0.000228	tcacctctctctctctttctc
Glyma.04G026300	BBR-BPC	GmLEA2-6	1302	1322	+	18	4.82e-08	0.000573	ctctctctctttctccgtttt
Glyma.04G026300	BBR-BPC	GmLEA2-6	1298	1318	+	17.9861	4.85e-08	0.000573	acctctctctctctttctccg
Glyma.04G026300	BBR-BPC	GmLEA2-6	1294	1314	+	9.88889	1.32e-06	0.00552	aatcacctctctctctctttc
Glyma.04G026300	BBR-BPC	GmLEA2-6	1300	1320	+	6.45833	4.49e-06	0.0126	ctctctctctctttctccgtt
Glyma.04G026300	BBR-BPC	GmLEA3-2	1459	1479	-	19.2778	2.69e-08	0.000449	ATCTCTCTCTCTCTATATATA
Glyma.04G026300	BBR-BPC	GmLEA3-2	1461	1481	-	16.625	8.84e-08	0.000836	TAATCTCTCTCTCTCTATATA
Glyma.04G026300	BBR-BPC	GmLEA3-2	1457	1477	-	15.2361	1.6e-07	0.0012	CTCTCTCTCTCTATATATATA
Glyma.04G026300	BBR-BPC	GmLEA3-2	1463	1483	-	12.8194	4.3e-07	0.00244	ACTAATCTCTCTCTCTCTATA
Glyma.04G026300	BBR-BPC	GmLEA3-2	1455	1475	-	6.69444	4.14e-06	0.0121	CTCTCTCTCTATATATATATA
Glyma.04G026300	BBR-BPC	GmLEA3-4	951	971	+	5.04167	7.24e-06	0.0181	tattttttttctctctatcgc
Glyma.04G026300	BBR-BPC	GmLEA3-4	949	969	+	4.41667	8.9e-06	0.0205	attattttttttctctctatc
Glyma.04G026300	BBR-BPC	GmLEA3-9	1870	1890	-	8.94444	1.87e-06	0.00689	TCTTTGTTCTCTCTCTGTCTT
Glyma.04G026300	BBR-BPC	GmLEA3-9	1864	1884	-	4.38889	8.98e-06	0.0205	TTCTCTCTCTGTCTTTGTTTT
Glyma.04G026300	BBR-BPC	GmLEA4_15	356	376	+	9.08333	1.78e-06	0.00667	aagactttctttctctatttc
Glyma.04G026300	BBR-BPC	GmLEA4_15	358	378	+	5.80556	5.61e-06	0.0154	gactttctttctctatttcgc
Glyma.04G026300	BBR-BPC	GmLEA4_2	1972	1992	-	14.6389	2.06e-07	0.00139	TTGTTTTGTTCTCTCTCTCTC
Glyma.04G026300	BBR-BPC	GmLEA4_2	1970	1990	-	7.88889	2.73e-06	0.00956	GTTTTGTTCTCTCTCTCTCGT
Glyma.04G026300	BBR-BPC	GmLEA4_20	1711	1731	+	6.375	4.62e-06	0.0129	ttctctttttctctttttttt
Glyma.04G026300	BBR-BPC	GmLEA4_20	1709	1729	+	4.98611	7.38e-06	0.0181	atttctctttttctctttttt
Glyma.04G026300	BBR-BPC	GmLEA4_21	1508	1528	+	17.8889	5.07e-08	0.000575	ccccttcactctctctctcaa
Glyma.04G026300	BBR-BPC	GmLEA4_21	1512	1532	+	14.3611	2.31e-07	0.00152	ttcactctctctctcaaaccc
Glyma.04G026300	BBR-BPC	GmLEA4_21	1510	1530	+	11.9583	6.03e-07	0.00305	ccttcactctctctctcaaac
Glyma.04G026300	BBR-BPC	GmLEA4_21	1514	1534	+	11.8472	6.3e-07	0.00313	cactctctctctcaaaccctc
Glyma.04G026300	BBR-BPC	GmLEA4_21	1504	1524	+	10	1.27e-06	0.00538	tacgccccttcactctctctc
Glyma.04G026300	BBR-BPC	GmLEA4_21	1506	1526	+	4.54167	8.54e-06	0.0199	cgccccttcactctctctctc
Glyma.04G026300	BBR-BPC	GmLEA4_22	517	537	+	4.79167	7.87e-06	0.0191	atgatttcctttctctgtttc
Glyma.04G026300	BBR-BPC	GmLEA4_23	206	226	+	7.48611	3.15e-06	0.0101	atatatctctctcttcctcat
Glyma.04G026300	BBR-BPC	GmLEA4_25	1371	1391	-	25.5972	1.09e-09	4.43e-05	TTTACTCTCTCTCTCTCTCTA
Glyma.04G026300	BBR-BPC	GmLEA4_25	1373	1393	-	21.2917	1.03e-08	0.000224	TCTTTACTCTCTCTCTCTCTC
Glyma.04G026300	BBR-BPC	GmLEA4_25	1369	1389	-	19.3056	2.65e-08	0.000449	TACTCTCTCTCTCTCTCTAGT
Glyma.04G026300	BBR-BPC	GmLEA4_25	1367	1387	-	16.6667	8.68e-08	0.000836	CTCTCTCTCTCTCTCTAGTTA
Glyma.04G026300	BBR-BPC	GmLEA4_25	1375	1395	-	14.2639	2.4e-07	0.00155	TTTCTTTACTCTCTCTCTCTC
Glyma.04G026300	BBR-BPC	GmLEA4_25	1379	1399	-	5.52778	6.16e-06	0.0166	TTATTTTCTTTACTCTCTCTC
Glyma.04G026300	BBR-BPC	GmLEA4_3	1940	1960	-	9.72222	1.41e-06	0.00562	CTCACGCACTCACTCACTCAC
Glyma.04G026300	BBR-BPC	GmLEA4_6	1732	1752	-	6.97222	3.76e-06	0.0116	TTCCCTCGCTTTCTTTTTCTT
Glyma.04G026300	BBR-BPC	GmLEA4_6	1520	1540	-	5.65278	5.91e-06	0.0161	TTTGTCTTCTCTCTCTCTTTT
Glyma.04G026300	BBR-BPC	GmLEA4_9	1972	1992	-	32.6944	1.5e-11	2.46e-06	CTCTCTCCCTCTCTCTGTCTC
Glyma.04G026300	BBR-BPC	GmLEA4_9	1978	1998	-	26.8472	5.47e-10	3.15e-05	CCTTCTCTCTCTCCCTCTCTC
Glyma.04G026300	BBR-BPC	GmLEA4_9	1980	2000	-	26.3889	7.06e-10	3.34e-05	TTCCTTCTCTCTCTCCCTCTC
Glyma.04G026300	BBR-BPC	GmLEA4_9	1974	1994	-	21.6944	8.41e-09	0.000224	CTCTCTCTCCCTCTCTCTGTC
Glyma.04G026300	BBR-BPC	GmLEA4_9	1976	1996	-	18.7083	3.5e-08	0.000472	TTCTCTCTCTCCCTCTCTCTG
Glyma.04G026300	BBR-BPC	GmLEA4_9	1970	1990	-	15.8472	1.24e-07	0.00102	CTCTCCCTCTCTCTGTCTCTG
Glyma.04G026300	BBR-BPC	GmLEA4_9	1966	1986	-	7.73611	2.88e-06	0.00982	CCCTCTCTCTGTCTCTGTGTC
Glyma.04G026300	BBR-BPC	GmLEA4_9	1964	1984	-	4.26389	9.35e-06	0.0212	CTCTCTCTGTCTCTGTGTCCG
Glyma.04G026300	BBR-BPC	GmLEA4_9	1968	1988	-	4.19444	9.57e-06	0.0215	CTCCCTCTCTCTGTCTCTGTG
Glyma.04G026300	BBR-BPC	GmLEA5-3	1385	1405	-	15.7083	1.31e-07	0.00103	CTCTTCTCCTCTCTCTCTTTT
Glyma.04G026300	BBR-BPC	GmLEA5-3	1387	1407	-	14.125	2.54e-07	0.0016	TTCTCTTCTCCTCTCTCTCTT
Glyma.04G026300	BBR-BPC	GmLEA5-3	1357	1377	-	5.45833	6.31e-06	0.0167	ATGTCTTTCTTTCTTTATTTT
Glyma.04G026300	BBR-BPC	GmLEA5-4	46	66	+	14.9167	1.83e-07	0.00127	cagcctctctctctcctactc
Glyma.04G026300	BBR-BPC	GmLEA5-4	44	64	+	7.36111	3.29e-06	0.0105	tacagcctctctctctcctac
Glyma.04G026300	BBR-BPC	GmSMP-2	1821	1841	+	7.51389	3.12e-06	0.0101	ccgtgtttctctctaacattc
Glyma.04G026300	BBR-BPC	GmSMP-3	707	727	+	12.0694	5.78e-07	0.00303	tcctctctcttactttcttta
Glyma.04G026300	BBR-BPC	GmSMP-3	703	723	+	11.1111	8.36e-07	0.00402	tccttcctctctcttactttc
Glyma.04G026300	BBR-BPC	GmSMP-4	1668	1688	-	13.8611	2.83e-07	0.00175	CACAATTTTTTTCTCTCTCTA
Glyma.04G026300	BBR-BPC	GmSMP-4	1666	1686	-	8.55556	2.15e-06	0.00773	CAATTTTTTTCTCTCTCTAAC
Glyma.04G026300	BBR-BPC	GmSMP-4	1664	1684	-	6.59722	4.28e-06	0.0124	ATTTTTTTCTCTCTCTAACGA
Glyma.05G137100	BBR-BPC	GmASR-1	945	968	+	14.7937	1.73e-07	0.00118	aatagaaaaaaaaagagaaagaga
Glyma.05G137100	BBR-BPC	GmASR-1	949	972	+	13.3016	3.29e-07	0.00196	gaaaaaaaaagagaaagagaaaaa
Glyma.05G137100	BBR-BPC	GmASR-1	947	970	+	12.6032	4.42e-07	0.00221	tagaaaaaaaaagagaaagagaaa
Glyma.05G137100	BBR-BPC	GmASR-1	957	980	+	9.73016	1.42e-06	0.00509	aagagaaagagaaaaaatggaaaa
Glyma.05G137100	BBR-BPC	GmASR-1	953	976	+	8	2.76e-06	0.00806	aaaaaagagaaagagaaaaaatgg
Glyma.05G137100	BBR-BPC	GmASR-1	951	974	+	7.38095	3.49e-06	0.00948	aaaaaaaagagaaagagaaaaaat
Glyma.05G137100	BBR-BPC	GmASR-1	955	978	+	6.06349	5.67e-06	0.0126	aaaagagaaagagaaaaaatggaa
Glyma.05G137100	BBR-BPC	GmASR-3	144	167	+	19.5556	1.93e-08	0.000226	gagagaggaagagaaaaaaaggaa
Glyma.05G137100	BBR-BPC	GmASR-3	142	165	+	15.8889	1.07e-07	0.000835	aagagagaggaagagaaaaaaagg
Glyma.05G137100	BBR-BPC	GmASR-3	146	169	+	15.3333	1.36e-07	0.00103	gagaggaagagaaaaaaaggaaaa
Glyma.05G137100	BBR-BPC	GmASR-3	136	159	+	13.381	3.18e-07	0.00194	aattaaaagagagaggaagagaaa
Glyma.05G137100	BBR-BPC	GmASR-3	140	163	+	13.2381	3.38e-07	0.00196	aaaagagagaggaagagaaaaaaa
Glyma.05G137100	BBR-BPC	GmASR-3	132	155	+	11.1587	8e-07	0.00345	aagaaattaaaagagagaggaaga
Glyma.05G137100	BBR-BPC	GmASR-3	138	161	+	10.746	9.45e-07	0.00401	ttaaaagagagaggaagagaaaaa
Glyma.05G137100	BBR-BPC	GmASR-3	148	171	+	10.4444	1.07e-06	0.00433	gaggaagagaaaaaaaggaaaagg
Glyma.05G137100	BBR-BPC	GmDHN-1	1780	1803	+	4.60317	9.56e-06	0.0185	gcgtggaggaaagagagaatgaac
Glyma.05G137100	BBR-BPC	GmDHN-3	1552	1575	+	7.31746	3.57e-06	0.00962	attagagagaaagaaagaacaaaa
Glyma.05G137100	BBR-BPC	GmDHN-4	1402	1425	-	9.60317	1.49e-06	0.00521	GTGAAAGAAAGAGAAATGGAGGAG
Glyma.05G137100	BBR-BPC	GmDHN-4	1404	1427	-	8.49206	2.29e-06	0.00713	AGGTGAAAGAAAGAGAAATGGAGG
Glyma.05G137100	BBR-BPC	GmDHN-4	1400	1423	-	7.65079	3.15e-06	0.00871	GAAAGAAAGAGAAATGGAGGAGTG
Glyma.05G137100	BBR-BPC	GmLEA1-1	1260	1283	-	12.8889	3.92e-07	0.00215	AAAAAAGAGAGATGGAAAGGAAGA
Glyma.05G137100	BBR-BPC	GmLEA1-1	628	651	+	12.0159	5.64e-07	0.00268	acaagaaagagagagggtgaggaa
Glyma.05G137100	BBR-BPC	GmLEA1-1	630	653	+	10.1587	1.19e-06	0.00452	aagaaagagagagggtgaggaatg
Glyma.05G137100	BBR-BPC	GmLEA1-1	1254	1277	-	6.71429	4.46e-06	0.0112	GAGAGATGGAAAGGAAGAATTTGA
Glyma.05G137100	BBR-BPC	GmLEA1-1	1262	1285	-	6.06349	5.67e-06	0.0126	AGAAAAAAGAGAGATGGAAAGGAA
Glyma.05G137100	BBR-BPC	GmLEA1-2	1860	1883	+	9.53968	1.53e-06	0.00521	aagagagagaaatggaaacaatga
Glyma.05G137100	BBR-BPC	GmLEA1-2	1856	1879	+	8.85714	1.99e-06	0.00645	aaaaaagagagagaaatggaaaca
Glyma.05G137100	BBR-BPC	GmLEA1-2	1858	1881	+	7.69841	3.09e-06	0.00867	aaaagagagagaaatggaaacaat
Glyma.05G137100	BBR-BPC	GmLEA1-2	1862	1885	+	7.22222	3.7e-06	0.00987	gagagagaaatggaaacaatgaga
Glyma.05G137100	BBR-BPC	GmLEA1-3	1963	1986	+	33.381	7.43e-12	6.94e-07	aagagacagagagagagagacaga
Glyma.05G137100	BBR-BPC	GmLEA1-3	1959	1982	+	28.5714	1.55e-10	7.08e-06	tagaaagagacagagagagagaga
Glyma.05G137100	BBR-BPC	GmLEA1-3	1965	1988	+	28.3492	1.77e-10	7.08e-06	gagacagagagagagagacagaca
Glyma.05G137100	BBR-BPC	GmLEA1-3	1957	1980	+	25.1587	1.08e-09	3.2e-05	tatagaaagagacagagagagaga
Glyma.05G137100	BBR-BPC	GmLEA1-3	1971	1994	+	24.7937	1.31e-09	3.28e-05	gagagagagagacagacaagaaga
Glyma.05G137100	BBR-BPC	GmLEA1-3	1967	1990	+	24.619	1.44e-09	3.28e-05	gacagagagagagagacagacaag
Glyma.05G137100	BBR-BPC	GmLEA1-3	1961	1984	+	19.7778	1.73e-08	0.000211	gaaagagacagagagagagagaca
Glyma.05G137100	BBR-BPC	GmLEA1-3	1955	1978	+	11.8254	6.1e-07	0.00277	aatatagaaagagacagagagaga
Glyma.05G137100	BBR-BPC	GmLEA1-3	1969	1992	+	8.42857	2.35e-06	0.00714	cagagagagagagacagacaagaa
Glyma.05G137100	BBR-BPC	GmLEA1-3	1953	1976	+	8.26984	2.49e-06	0.00743	ataatatagaaagagacagagaga
Glyma.05G137100	BBR-BPC	GmLEA1-3	277	300	+	6	5.8e-06	0.0126	gggataacgagagagaggtgagga
Glyma.05G137100	BBR-BPC	GmLEA1-3	1977	2000	+	4.93651	8.5e-06	0.017	gagagacagacaagaagaacaaag
Glyma.05G137100	BBR-BPC	GmLEA1-4	709	732	-	10.2698	1.14e-06	0.00439	GAGGTGGAAGGAAAAAGAGAAAGA
Glyma.05G137100	BBR-BPC	GmLEA1-4	707	730	-	10.0794	1.23e-06	0.00454	GGTGGAAGGAAAAAGAGAAAGAAA
Glyma.05G137100	BBR-BPC	GmLEA1-4	703	726	-	8.60317	2.19e-06	0.00699	GAAGGAAAAAGAGAAAGAAATAGG
Glyma.05G137100	BBR-BPC	GmLEA1-4	705	728	-	8.01587	2.74e-06	0.00806	TGGAAGGAAAAAGAGAAAGAAATA
Glyma.05G137100	BBR-BPC	GmLEA1-4	1835	1858	+	7.8254	2.95e-06	0.00843	atgagagagagaaatggaagcaat
Glyma.05G137100	BBR-BPC	GmLEA1-4	1829	1852	+	6.2381	5.32e-06	0.0124	atcaaaatgagagagagaaatgga
Glyma.05G137100	BBR-BPC	GmLEA1-4	1833	1856	+	5.80952	6.21e-06	0.0133	aaatgagagagagaaatggaagca
Glyma.05G137100	BBR-BPC	GmLEA1-4	701	724	-	4.96825	8.4e-06	0.017	AGGAAAAAGAGAAAGAAATAGGTT
Glyma.05G137100	BBR-BPC	GmLEA1-5	302	325	-	10.3175	1.12e-06	0.00439	AAGAAGTGGAGAGTGGTAGAGTGG
Glyma.05G137100	BBR-BPC	GmLEA1-6	1963	1986	+	20.0159	1.54e-08	0.000206	gatatagaaagagagagaagaaga
Glyma.05G137100	BBR-BPC	GmLEA1-6	1967	1990	+	15.2698	1.4e-07	0.00103	tagaaagagagagaagaagaaaag
Glyma.05G137100	BBR-BPC	GmLEA1-6	1969	1992	+	14.5238	1.95e-07	0.0013	gaaagagagagaagaagaaaagaa
Glyma.05G137100	BBR-BPC	GmLEA1-6	1965	1988	+	13.2063	3.43e-07	0.00196	tatagaaagagagagaagaagaaa
Glyma.05G137100	BBR-BPC	GmLEA1-6	1971	1994	+	12.0159	5.64e-07	0.00268	aagagagagaagaagaaaagaaga
Glyma.05G137100	BBR-BPC	GmLEA1-6	1961	1984	+	10.381	1.09e-06	0.00438	atgatatagaaagagagagaagaa
Glyma.05G137100	BBR-BPC	GmLEA1-6	1975	1998	+	7.63492	3.17e-06	0.00871	gagagaagaagaaaagaagaacaa
Glyma.05G137100	BBR-BPC	GmLEA1-7	1419	1442	-	16.746	7.24e-08	0.000699	AAAGAAAAAAGAGGGAGAGAGAGA
Glyma.05G137100	BBR-BPC	GmLEA1-7	1411	1434	-	16.6032	7.72e-08	0.000716	AAGAGGGAGAGAGAGATACCAAGG
Glyma.05G137100	BBR-BPC	GmLEA1-7	1421	1444	-	15.873	1.07e-07	0.000835	GAAAAGAAAAAAGAGGGAGAGAGA
Glyma.05G137100	BBR-BPC	GmLEA1-7	1417	1440	-	13.5079	3.02e-07	0.0019	AGAAAAAAGAGGGAGAGAGAGATA
Glyma.05G137100	BBR-BPC	GmLEA1-7	1413	1436	-	13.4762	3.06e-07	0.0019	AAAAGAGGGAGAGAGAGATACCAA
Glyma.05G137100	BBR-BPC	GmLEA1-7	1415	1438	-	10.127	1.21e-06	0.00452	AAAAAAGAGGGAGAGAGAGATACC
Glyma.05G137100	BBR-BPC	GmLEA1-7	1423	1446	-	6.33333	5.14e-06	0.0121	TTGAAAAGAAAAAAGAGGGAGAGA
Glyma.05G137100	BBR-BPC	GmLEA1-7	1958	1981	+	6	5.8e-06	0.0126	tagaaacaaagaaaagaagaaagg
Glyma.05G137100	BBR-BPC	GmLEA2-1	1465	1488	-	12.7937	4.08e-07	0.0022	AAGTGAGAGAGAGAGAGTATAACT
Glyma.05G137100	BBR-BPC	GmLEA2-1	1469	1492	-	12.6667	4.3e-07	0.00221	ATCAAAGTGAGAGAGAGAGAGTAT
Glyma.05G137100	BBR-BPC	GmLEA2-1	1471	1494	-	6.57143	4.71e-06	0.0115	TGATCAAAGTGAGAGAGAGAGAGT
Glyma.05G137100	BBR-BPC	GmLEA2-2	1844	1867	+	11.9524	5.79e-07	0.0027	caaaagaagagagagagagagtat
Glyma.05G137100	BBR-BPC	GmLEA2-2	1842	1865	+	11.8095	6.13e-07	0.00277	cccaaaagaagagagagagagagt
Glyma.05G137100	BBR-BPC	GmLEA2-2	1846	1869	+	8.90476	1.95e-06	0.00644	aaagaagagagagagagagtatcg
Glyma.05G137100	BBR-BPC	GmLEA2-4	1751	1774	-	7.06349	3.92e-06	0.0102	GAGAGAGAACGAGAAGTAATAACA
Glyma.05G137100	BBR-BPC	GmLEA2-4	1761	1784	-	6.71429	4.46e-06	0.0112	ACGTAGGATCGAGAGAGAACGAGA
Glyma.05G137100	BBR-BPC	GmLEA2-4	1548	1571	-	5.63492	6.62e-06	0.014	GAGAAAAATATAAAGATATAGAGA
Glyma.05G137100	BBR-BPC	GmLEA2-5	893	916	+	28.0952	2.06e-10	7.2e-06	gaaaagaagagagagagagagaga
Glyma.05G137100	BBR-BPC	GmLEA2-5	895	918	+	24.5238	1.52e-09	3.28e-05	aaagaagagagagagagagagagt
Glyma.05G137100	BBR-BPC	GmLEA2-5	899	922	+	22.1746	5.25e-09	0.000105	aagagagagagagagagagtatct
Glyma.05G137100	BBR-BPC	GmLEA2-5	897	920	+	21.1429	8.84e-09	0.000146	agaagagagagagagagagagtat
Glyma.05G137100	BBR-BPC	GmLEA2-5	891	914	+	20.3333	1.32e-08	0.000188	ccgaaaagaagagagagagagaga
Glyma.05G137100	BBR-BPC	GmLEA2-5	901	924	+	16.5238	8e-08	0.000716	gagagagagagagagagtatcttt
Glyma.05G137100	BBR-BPC	GmLEA2-5	1103	1126	-	4.93651	8.5e-06	0.017	AGGAGGAATAGAAAGAAGGGGCGG
Glyma.05G137100	BBR-BPC	GmLEA2-6	1301	1324	-	21.2698	8.29e-09	0.000145	GGAAAACGGAGAAAGAGAGAGAGA
Glyma.05G137100	BBR-BPC	GmLEA2-6	1297	1320	-	20.3016	1.34e-08	0.000188	AACGGAGAAAGAGAGAGAGAGGTG
Glyma.05G137100	BBR-BPC	GmLEA2-6	1299	1322	-	19.873	1.65e-08	0.000211	AAAACGGAGAAAGAGAGAGAGAGG
Glyma.05G137100	BBR-BPC	GmLEA2-6	1293	1316	-	15.9524	1.04e-07	0.000835	GAGAAAGAGAGAGAGAGGTGATTA
Glyma.05G137100	BBR-BPC	GmLEA2-6	1295	1318	-	14.2222	2.22e-07	0.00145	CGGAGAAAGAGAGAGAGAGGTGAT
Glyma.05G137100	BBR-BPC	GmLEA3-1	1008	1031	-	4.85714	8.74e-06	0.0171	AAGAGAAAAAAAAAAGGAGATGGC
Glyma.05G137100	BBR-BPC	GmLEA3-2	1457	1480	+	9.57143	1.51e-06	0.00521	tatatatatagagagagagagatt
Glyma.05G137100	BBR-BPC	GmLEA3-2	1455	1478	+	8.38095	2.39e-06	0.0072	tatatatatatagagagagagaga
Glyma.05G137100	BBR-BPC	GmLEA3-2	1459	1482	+	6.09524	5.6e-06	0.0126	tatatatagagagagagagattag
Glyma.05G137100	BBR-BPC	GmLEA3-4	1552	1575	-	7.1746	3.76e-06	0.00995	AACAAAGATAGATGGAAAGAAATA
Glyma.05G137100	BBR-BPC	GmLEA3-4	1556	1579	-	7.03175	3.97e-06	0.0102	TAGAAACAAAGATAGATGGAAAGA
Glyma.05G137100	BBR-BPC	GmLEA3-5	1537	1560	-	9.03175	1.86e-06	0.0062	ACGAAAAAGAAAGGGAGAAAAACA
Glyma.05G137100	BBR-BPC	GmLEA3-9	1864	1887	+	5.46032	7.05e-06	0.0147	aaaacaaagacagagagagaacaa
Glyma.05G137100	BBR-BPC	GmLEA4_1	843	866	+	12.7143	4.22e-07	0.00221	gaggaagggaaagaggaagcacga
Glyma.05G137100	BBR-BPC	GmLEA4_11	1950	1973	+	6.68254	4.52e-06	0.0112	gggtgagtaactgagagagagatt
Glyma.05G137100	BBR-BPC	GmLEA4_12	581	604	+	4.57143	9.67e-06	0.0186	tggtgaagacgagagagtgggaaa
Glyma.05G137100	BBR-BPC	GmLEA4_20	1708	1731	-	10.4444	1.07e-06	0.00433	AAAAAAAAGAGAAAAAGAGAAATA
Glyma.05G137100	BBR-BPC	GmLEA4_20	1710	1733	-	8.84127	2e-06	0.00645	AAAAAAAAAAGAGAAAAAGAGAAA
Glyma.05G137100	BBR-BPC	GmLEA4_20	1706	1729	-	4.50794	9.89e-06	0.0188	AAAAAAGAGAAAAAGAGAAATATG
Glyma.05G137100	BBR-BPC	GmLEA4_21	1503	1526	-	16.9683	6.54e-08	0.000679	GAGAGAGAGAGTGAAGGGGCGTAA
Glyma.05G137100	BBR-BPC	GmLEA4_21	1513	1536	-	14.873	1.67e-07	0.00117	TGGAGGGTTTGAGAGAGAGAGTGA
Glyma.05G137100	BBR-BPC	GmLEA4_21	1505	1528	-	12.619	4.39e-07	0.00221	TTGAGAGAGAGAGTGAAGGGGCGT
Glyma.05G137100	BBR-BPC	GmLEA4_21	1495	1518	-	10.3016	1.13e-06	0.00439	GAGTGAAGGGGCGTAAGGGAGAGA
Glyma.05G137100	BBR-BPC	GmLEA4_21	1501	1524	-	7.90476	2.86e-06	0.00827	GAGAGAGAGTGAAGGGGCGTAAGG
Glyma.05G137100	BBR-BPC	GmLEA4_21	1493	1516	-	7.7619	3.02e-06	0.00855	GTGAAGGGGCGTAAGGGAGAGACT
Glyma.05G137100	BBR-BPC	GmLEA4_21	1507	1530	-	6.44444	4.93e-06	0.0118	GTTTGAGAGAGAGAGTGAAGGGGC
Glyma.05G137100	BBR-BPC	GmLEA4_21	1511	1534	-	6.22222	5.35e-06	0.0124	GAGGGTTTGAGAGAGAGAGTGAAG
Glyma.05G137100	BBR-BPC	GmLEA4_21	1509	1532	-	6.01587	5.77e-06	0.0126	GGGTTTGAGAGAGAGAGTGAAGGG
Glyma.05G137100	BBR-BPC	GmLEA4_25	1371	1394	+	21.5397	7.25e-09	0.000135	tagagagagagagagagtaaagaa
Glyma.05G137100	BBR-BPC	GmLEA4_25	1369	1392	+	16.4762	8.18e-08	0.000716	actagagagagagagagagtaaag
Glyma.05G137100	BBR-BPC	GmLEA4_25	1375	1398	+	16.1587	9.44e-08	0.000801	gagagagagagagtaaagaaaata
Glyma.05G137100	BBR-BPC	GmLEA4_25	1373	1396	+	13.1429	3.52e-07	0.00197	gagagagagagagagtaaagaaaa
Glyma.05G137100	BBR-BPC	GmLEA4_25	1377	1400	+	9.60317	1.49e-06	0.00521	gagagagagagtaaagaaaataaa
Glyma.05G137100	BBR-BPC	GmLEA4_25	1363	1386	+	5.84127	6.14e-06	0.0132	attttaactagagagagagagaga
Glyma.05G137100	BBR-BPC	GmLEA4_25	1367	1390	+	5.44444	7.09e-06	0.0147	taactagagagagagagagagtaa
Glyma.05G137100	BBR-BPC	GmLEA4_25	1379	1402	+	4.88889	8.64e-06	0.0171	gagagagagtaaagaaaataaata
Glyma.05G137100	BBR-BPC	GmLEA4_6	1724	1747	+	12.2222	5.18e-07	0.00254	aatagaaaaagaaaaagaaagcga
Glyma.05G137100	BBR-BPC	GmLEA4_6	1726	1749	+	11.4603	7.08e-07	0.00315	tagaaaaagaaaaagaaagcgagg
Glyma.05G137100	BBR-BPC	GmLEA4_6	1512	1535	+	6.4127	4.99e-06	0.0118	gaaatactaaaagagagagagaag
Glyma.05G137100	BBR-BPC	GmLEA4_6	1728	1751	+	4.47619	1e-05	0.0189	gaaaaagaaaaagaaagcgaggga
Glyma.05G137100	BBR-BPC	GmLEA4_9	1972	1995	+	38.746	1.35e-13	3.77e-08	gagacagagagagggagagagaga
Glyma.05G137100	BBR-BPC	GmLEA4_9	1970	1993	+	34.9524	2.45e-12	3.44e-07	cagagacagagagagggagagaga
Glyma.05G137100	BBR-BPC	GmLEA4_9	1976	1999	+	28.7143	1.42e-10	7.08e-06	cagagagagggagagagagaagga
Glyma.05G137100	BBR-BPC	GmLEA4_9	1974	1997	+	28.4762	1.64e-10	7.08e-06	gacagagagagggagagagagaag
Glyma.05G137100	BBR-BPC	GmLEA4_9	1966	1989	+	25.0476	1.14e-09	3.2e-05	gacacagagacagagagagggaga
Glyma.05G137100	BBR-BPC	GmLEA4_9	1964	1987	+	20.4286	1.26e-08	0.000188	cggacacagagacagagagaggga
Glyma.05G137100	BBR-BPC	GmLEA4_9	1968	1991	+	17.0952	6.17e-08	0.000665	cacagagacagagagagggagaga
Glyma.05G137100	BBR-BPC	GmLEA4_9	1464	1487	+	6.61905	4.62e-06	0.0114	tagaaaggaaaaaaaaaagagaaa
Glyma.05G137100	BBR-BPC	GmLEA5-2	1884	1907	-	8.46032	2.32e-06	0.00714	GACAAGAAGAGATAGGGTTAGAGG
Glyma.05G137100	BBR-BPC	GmLEA5-3	1385	1408	+	18.3968	3.37e-08	0.000377	aaaagagagagaggagaagagaaa
Glyma.05G137100	BBR-BPC	GmLEA5-3	1387	1410	+	14.8889	1.66e-07	0.00117	aagagagagaggagaagagaaatc
Glyma.05G137100	BBR-BPC	GmLEA5-3	1383	1406	+	11.4127	7.22e-07	0.00316	tgaaaagagagagaggagaagaga
Glyma.05G137100	BBR-BPC	GmLEA5-3	1381	1404	+	4.85714	8.74e-06	0.0171	actgaaaagagagagaggagaaga
Glyma.05G137100	BBR-BPC	GmLEA5-4	51	74	-	16.7778	7.13e-08	0.000699	GACAGGCTGAGTAGGAGAGAGAGA
Glyma.05G137100	BBR-BPC	GmLEA5-4	47	70	-	6.71429	4.46e-06	0.0112	GGCTGAGTAGGAGAGAGAGAGGCT
Glyma.05G137100	BBR-BPC	GmLEA5-4	43	66	-	6.4127	4.99e-06	0.0118	GAGTAGGAGAGAGAGAGGCTGTAC
Glyma.05G137100	BBR-BPC	GmLEA5-4	3	26	-	5.61905	6.66e-06	0.014	GGGACGAGGAGAGATGGAGCCATG
Glyma.05G137100	BBR-BPC	GmLEA6-1	142	165	+	8.49206	2.29e-06	0.00713	gagtggaaaagaatgagaataaga
Glyma.05G137100	BBR-BPC	GmSMP-2	670	693	+	6.12698	5.54e-06	0.0126	atgagaagaagaagaagaagaaga
Glyma.05G137100	BBR-BPC	GmSMP-3	698	721	-	10.5556	1.02e-06	0.00427	AAGTAAGAGAGAGGAAGGATAAGA
Glyma.05G137100	BBR-BPC	GmSMP-3	702	725	-	10.0476	1.25e-06	0.00454	AAGAAAGTAAGAGAGAGGAAGGAT
Glyma.05G137100	BBR-BPC	GmSMP-3	704	727	-	9.26984	1.7e-06	0.00572	TAAAGAAAGTAAGAGAGAGGAAGG
Glyma.05G137100	BBR-BPC	GmSMP-3	4	27	-	7.06349	3.92e-06	0.0102	GGCATGGATAGAAGAAGAGAGATG
Glyma.05G137100	BBR-BPC	GmSMP-3	708	731	-	6.07937	5.63e-06	0.0126	AATTTAAAGAAAGTAAGAGAGAGG
Glyma.05G137100	BBR-BPC	GmSMP-3	706	729	-	5.28571	7.5e-06	0.0155	TTTAAAGAAAGTAAGAGAGAGGAA
Glyma.05G137100	BBR-BPC	GmSMP-3	696	719	-	4.98413	8.35e-06	0.017	GTAAGAGAGAGGAAGGATAAGAAA
Glyma.05G137100	BBR-BPC	GmSMP-4	1666	1689	+	4.60317	9.56e-06	0.0185	gttagagagagaaaaaaattgtgc
Glyma.06G034000	BES1	GmDHN-1	250	269	+	13.9365	4.91e-06	0.055	gtccacgtgtctcgctctcc
Glyma.06G034000	BES1	GmDHN-5	1846	1865	-	15.0635	3.01e-06	0.0488	ACACACGTGCCTTAAGCCTT
Glyma.06G034000	BES1	GmDHN-5	1436	1455	+	13.619	5.6e-06	0.0585	tcacacgtggtgatcaacgt
Glyma.06G034000	BES1	GmDHN-6	1829	1848	+	17.3175	9.75e-07	0.0285	ccacacgtgtcaagccatga
Glyma.06G034000	BES1	GmDHN-7	262	281	+	15.7937	2.15e-06	0.042	gtccacgtgtcccgccctcc
Glyma.06G034000	BES1	GmDHN-8	1750	1769	+	16.9524	1.19e-06	0.0285	ccgcacgtgtcaaaccatga
Glyma.06G034000	BES1	GmDHN-8	1742	1761	-	14.1429	4.5e-06	0.0527	TGACACGTGCGGCCCAAATG
Glyma.06G034000	BES1	GmLEA1-1	1871	1890	-	17.6508	8.03e-07	0.0285	GCACACGTGTCAGTGCAGTA
Glyma.06G034000	BES1	GmLEA1-1	1744	1763	-	14.7778	3.42e-06	0.0488	CCACTCGTGCAATAGGGGCT
Glyma.06G034000	BES1	GmLEA1-3	294	313	-	16.8413	1.27e-06	0.0285	ACGCACGTGTTGTTCCTCAC
Glyma.06G034000	BES1	GmLEA1-3	302	321	+	14.6667	3.59e-06	0.0488	caacacgtgcgttctcatcc
Glyma.06G034000	BES1	GmLEA1-5	1846	1865	-	14.619	3.67e-06	0.0488	GCACACGTGGCATGGTTCTA
Glyma.06G034000	BES1	GmLEA1-7	1847	1866	-	15.4286	2.55e-06	0.0467	TCACACGTGTCAATGCAGTA
Glyma.06G034000	BES1	GmLEA1-7	1708	1727	-	12.1746	9.96e-06	0.062	CCACTCGTGTAGTAATTGCT
Glyma.06G034000	BES1	GmLEA2-4	1802	1821	-	18.3492	5.18e-07	0.0285	TCGCACGTGTCCTCCCTTTT
Glyma.06G034000	BES1	GmLEA2-4	1852	1871	-	17.2063	1.04e-06	0.0285	TCACACGTGTTCACCGTCGC
Glyma.06G034000	BES1	GmLEA2-4	1810	1829	+	14.4762	3.9e-06	0.0492	ggacacgtgcgacacgtatc
Glyma.06G034000	BES1	GmLEA2-5	1789	1808	-	13.4286	6.06e-06	0.0602	GTACACGTGTTACGTACGTG
Glyma.06G034000	BES1	GmLEA3-11	1790	1809	+	16.6349	1.41e-06	0.0296	tcacacgtgcaatagaactt
Glyma.06G034000	BES1	GmLEA3-11	1782	1801	-	14.8413	3.33e-06	0.0488	TTGCACGTGTGAGGCACGAA
Glyma.06G034000	BES1	GmLEA3-6	1797	1816	+	12.5238	8.7e-06	0.0606	ccatacgtgcaatagaactt
Glyma.06G034000	BES1	GmLEA3-8	814	833	-	12.381	9.2e-06	0.0611	ACGTACGTGCGTCTATTTCA
Glyma.06G034000	BES1	GmLEA4_1	1827	1846	+	14.3968	4.04e-06	0.0492	ctccacgtgtcactagcccc
Glyma.06G034000	BES1	GmLEA4_1	1797	1816	+	12.2698	9.61e-06	0.0611	ctccacgtgtcgcctcgata
Glyma.06G034000	BES1	GmLEA4_10	1864	1883	-	12.746	7.97e-06	0.0602	CTCCACGTGTCCACCTATCA
Glyma.06G034000	BES1	GmLEA4_13	1065	1084	+	12.6508	8.28e-06	0.0602	gggcacgtgccatcccaatt
Glyma.06G034000	BES1	GmLEA4_13	1788	1807	-	12.6508	8.28e-06	0.0602	GGGCACGTGCCATCCCAATT
Glyma.06G034000	BES1	GmLEA4_14	1065	1084	+	12.6508	8.28e-06	0.0602	gggcacgtgccatcccaatt
Glyma.06G034000	BES1	GmLEA4_14	1788	1807	-	12.6508	8.28e-06	0.0602	GGGCACGTGCCATCCCAATT
Glyma.06G034000	BES1	GmLEA4_16	1855	1874	+	19.6032	2.08e-07	0.0285	gcacacgtgtcactcacaac
Glyma.06G034000	BES1	GmLEA4_17	1822	1841	+	18.1111	6.05e-07	0.0285	acacacgtgccaaagccctt
Glyma.06G034000	BES1	GmLEA4_17	1814	1833	-	12.7302	8.02e-06	0.0602	TGGCACGTGTGTTTGAGCCT
Glyma.06G034000	BES1	GmLEA4_19	1813	1832	+	13.0952	6.93e-06	0.0602	cggcacgtgccttacacgtg
Glyma.06G034000	BES1	GmLEA4_21	1281	1300	+	16.9524	1.19e-06	0.0285	gcacacgtggcaaagccctt
Glyma.06G034000	BES1	GmLEA4_22	1684	1703	-	13.8571	5.07e-06	0.055	TTGCACGTGTCAATTCCCGG
Glyma.06G034000	BES1	GmLEA4_3	1818	1837	-	13.127	6.85e-06	0.0602	TGACACGTGCCCCTCTGTGG
Glyma.06G034000	BES1	GmLEA4_7	1853	1872	+	12.8889	7.53e-06	0.0602	ggacacgtgtcactctcaac
Glyma.06G034000	BES1	GmLEA5-1	1659	1678	+	14.7302	3.49e-06	0.0488	tcacacgtgtcacttggaga
Glyma.06G034000	BES1	GmLEA5-1	1724	1743	+	13.2698	6.46e-06	0.0602	ttgcacgtgtcagtgcatgg
Glyma.06G034000	BES1	GmLEA5-1	1716	1735	-	12.3175	9.43e-06	0.0611	TGACACGTGCAACACAGACG
Glyma.06G034000	BES1	GmLEA5-2	1652	1671	+	17.2698	1e-06	0.0285	ccacacgtgtcacttggaga
Glyma.06G034000	BES1	GmLEA5-2	1717	1736	+	12.6032	8.43e-06	0.0602	ttgcacgtgtcaatgcatgg
Glyma.06G034000	BES1	GmLEA5-2	1709	1728	-	12.3175	9.43e-06	0.0611	TGACACGTGCAACACAGACG
Glyma.06G034000	BES1	GmLEA6-1	1908	1927	-	19.1429	2.97e-07	0.0285	ACACACGTGGGATCCCGCAG
Glyma.06G034000	BES1	GmLEA6-1	1916	1935	+	12.9524	7.34e-06	0.0602	tcccacgtgtgttatactta
Glyma.06G034000	BES1	GmLEA6-2	1867	1886	-	18.3333	5.24e-07	0.0285	ACACACGTGGGGATCCCCGA
Glyma.06G034000	BES1	GmLEA6-2	1875	1894	+	17.5556	8.5e-07	0.0285	ccccacgtgtgttacactca
Glyma.09G217000	BES1	GmDHN-5	1851	1865	-	14.5238	4.03e-06	0.0241	ACACACGTGCCTTAA
Glyma.09G217000	BES1	GmDHN-5	1854	1868	+	13.1429	7.2e-06	0.031	aggcacgtgtgtagc
Glyma.09G217000	BES1	GmDHN-5	1436	1450	+	12.4762	9.4e-06	0.0373	tcacacgtggtgatc
Glyma.09G217000	BES1	GmDHN-6	1829	1843	+	21.9365	1.8e-08	0.00529	ccacacgtgtcaagc
Glyma.09G217000	BES1	GmDHN-6	1826	1840	-	18.3333	4.9e-07	0.0147	TGACACGTGTGGACT
Glyma.09G217000	BES1	GmDHN-6	1931	1945	+	15.254	2.84e-06	0.0217	cagcacgtgtcagac
Glyma.09G217000	BES1	GmDHN-6	1887	1901	+	14.2698	4.51e-06	0.0241	caacacgtgtccatg
Glyma.09G217000	BES1	GmDHN-6	1928	1942	-	13.5397	6.13e-06	0.03	TGACACGTGCTGCGT
Glyma.09G217000	BES1	GmDHN-8	1750	1764	+	21.0952	6.04e-08	0.00795	ccgcacgtgtcaaac
Glyma.09G217000	BES1	GmDHN-8	1747	1761	-	19.0794	3.22e-07	0.0118	TGACACGTGCGGCCC
Glyma.09G217000	BES1	GmDHN-8	1853	1867	+	17.5873	7.58e-07	0.0171	cggcacgtgtcagac
Glyma.09G217000	BES1	GmDHN-8	1850	1864	-	16.8413	1.21e-06	0.0187	TGACACGTGCCGTGT
Glyma.09G217000	BES1	GmDHN-8	1810	1824	+	14.2698	4.51e-06	0.0241	caacacgtgtccatg
Glyma.09G217000	BES1	GmLEA1-1	1876	1890	-	15.6825	2.31e-06	0.0217	GCACACGTGTCAGTG
Glyma.09G217000	BES1	GmLEA1-1	1879	1893	+	15.127	3.04e-06	0.022	tgacacgtgtgcaaa
Glyma.09G217000	BES1	GmLEA1-3	302	316	+	15.3175	2.77e-06	0.0217	caacacgtgcgttct
Glyma.09G217000	BES1	GmLEA1-3	351	365	+	12.3968	9.71e-06	0.0375	caacacgtgtacggt
Glyma.09G217000	BES1	GmLEA1-5	1869	1883	-	15.4444	2.6e-06	0.0217	TTACACGTGTCCAAC
Glyma.09G217000	BES1	GmLEA1-5	1854	1868	+	14.2698	4.51e-06	0.0241	tgccacgtgtgcaat
Glyma.09G217000	BES1	GmLEA1-6	1576	1590	+	13.0635	7.45e-06	0.031	acgcacgtgactagt
Glyma.09G217000	BES1	GmLEA1-7	1852	1866	-	20.5714	1.12e-07	0.00795	TCACACGTGTCAATG
Glyma.09G217000	BES1	GmLEA1-7	1855	1869	+	15.9365	2.03e-06	0.0217	tgacacgtgtgaaaa
Glyma.09G217000	BES1	GmLEA2-4	1807	1821	-	19.9841	1.81e-07	0.00888	TCGCACGTGTCCTCC
Glyma.09G217000	BES1	GmLEA2-4	1857	1871	-	17.3333	8.92e-07	0.0175	TCACACGTGTTCACC
Glyma.09G217000	BES1	GmLEA2-4	1810	1824	+	13.1746	7.11e-06	0.031	ggacacgtgcgacac
Glyma.09G217000	BES1	GmLEA2-5	1947	1961	-	15.2222	2.89e-06	0.0217	CGACACGTGACGACG
Glyma.09G217000	BES1	GmLEA2-5	1927	1941	-	14.4127	4.23e-06	0.0241	TCGCACGTGACTTTT
Glyma.09G217000	BES1	GmLEA2-5	1797	1811	+	12.8413	8.15e-06	0.0328	taacacgtgtacacg
Glyma.09G217000	BES1	GmLEA3-11	1790	1804	+	17.6667	7.27e-07	0.0171	tcacacgtgcaatag
Glyma.09G217000	BES1	GmLEA3-11	1787	1801	-	16.4127	1.56e-06	0.0217	TTGCACGTGTGAGGC
Glyma.09G217000	BES1	GmLEA4_1	1797	1811	+	14.8889	3.4e-06	0.0222	ctccacgtgtcgcct
Glyma.09G217000	BES1	GmLEA4_10	1869	1883	-	14.9683	3.28e-06	0.0222	CTCCACGTGTCCACC
Glyma.09G217000	BES1	GmLEA4_10	1892	1906	+	14.7937	3.55e-06	0.0222	tgacacgtggcggcg
Glyma.09G217000	BES1	GmLEA4_10	1889	1903	-	14.7619	3.62e-06	0.0222	CGCCACGTGTCATGC
Glyma.09G217000	BES1	GmLEA4_13	1062	1076	-	15.6032	2.41e-06	0.0217	TGGCACGTGCCCTAG
Glyma.09G217000	BES1	GmLEA4_13	1796	1810	+	15.6032	2.41e-06	0.0217	tggcacgtgccctag
Glyma.09G217000	BES1	GmLEA4_13	1793	1807	-	13.0952	7.34e-06	0.031	GGGCACGTGCCATCC
Glyma.09G217000	BES1	GmLEA4_13	1065	1079	+	13.0952	7.34e-06	0.031	gggcacgtgccatcc
Glyma.09G217000	BES1	GmLEA4_14	1062	1076	-	15.6032	2.41e-06	0.0217	TGGCACGTGCCCTAG
Glyma.09G217000	BES1	GmLEA4_14	1796	1810	+	15.6032	2.41e-06	0.0217	tggcacgtgccctag
Glyma.09G217000	BES1	GmLEA4_14	1793	1807	-	13.0952	7.34e-06	0.031	GGGCACGTGCCATCC
Glyma.09G217000	BES1	GmLEA4_14	1065	1079	+	13.0952	7.34e-06	0.031	gggcacgtgccatcc
Glyma.09G217000	BES1	GmLEA4_15	1695	1709	+	19.5714	2.42e-07	0.0101	tgacacgtgccaact
Glyma.09G217000	BES1	GmLEA4_15	1692	1706	-	16.6032	1.38e-06	0.0203	TGGCACGTGTCAATG
Glyma.09G217000	BES1	GmLEA4_16	1855	1869	+	15.5873	2.43e-06	0.0217	gcacacgtgtcactc
Glyma.09G217000	BES1	GmLEA4_16	1852	1866	-	14.9365	3.33e-06	0.0222	TGACACGTGTGCTTG
Glyma.09G217000	BES1	GmLEA4_17	1822	1836	+	18.3016	5.01e-07	0.0147	acacacgtgccaaag
Glyma.09G217000	BES1	GmLEA4_17	1819	1833	-	14.2698	4.51e-06	0.0241	TGGCACGTGTGTTTG
Glyma.09G217000	BES1	GmLEA4_19	1813	1827	+	15.9683	1.99e-06	0.0217	cggcacgtgccttac
Glyma.09G217000	BES1	GmLEA4_19	1840	1854	-	13.9683	5.13e-06	0.0264	TAGCACGTGTCCAAC
Glyma.09G217000	BES1	GmLEA4_19	1810	1824	-	13.5556	6.1e-06	0.03	AGGCACGTGCCGCTC
Glyma.09G217000	BES1	GmLEA4_21	1278	1292	-	12.8571	8.09e-06	0.0328	TGCCACGTGTGCTTC
Glyma.09G217000	BES1	GmLEA4_21	1281	1295	+	12.3968	9.71e-06	0.0375	gcacacgtggcaaag
Glyma.09G217000	BES1	GmLEA4_22	1692	1706	+	16.8571	1.19e-06	0.0187	tgacacgtgcaaact
Glyma.09G217000	BES1	GmLEA4_22	1689	1703	-	15.3968	2.67e-06	0.0217	TTGCACGTGTCAATT
Glyma.09G217000	BES1	GmLEA4_3	1823	1837	-	16.9841	1.11e-06	0.0187	TGACACGTGCCCCTC
Glyma.09G217000	BES1	GmLEA4_4	1837	1851	+	14.7937	3.55e-06	0.0222	tgacacgtggcggcg
Glyma.09G217000	BES1	GmLEA4_4	1834	1848	-	14.7619	3.62e-06	0.0222	CGCCACGTGTCATGC
Glyma.09G217000	BES1	GmLEA4_7	1850	1864	-	15.1111	3.07e-06	0.022	TGACACGTGTCCTTC
Glyma.09G217000	BES1	GmLEA4_9	1763	1777	+	13.1587	7.15e-06	0.031	caacacgtgtccaaa
Glyma.09G217000	BES1	GmLEA5-1	1659	1673	+	20.3651	1.35e-07	0.00795	tcacacgtgtcactt
Glyma.09G217000	BES1	GmLEA5-1	1656	1670	-	17.8889	6.39e-07	0.0171	TGACACGTGTGAGGT
Glyma.09G217000	BES1	GmLEA5-1	1724	1738	+	15.4127	2.65e-06	0.0217	ttgcacgtgtcagtg
Glyma.09G217000	BES1	GmLEA5-1	1721	1735	-	15.3651	2.71e-06	0.0217	TGACACGTGCAACAC
Glyma.09G217000	BES1	GmLEA5-2	1652	1666	+	20.7778	9.04e-08	0.00795	ccacacgtgtcactt
Glyma.09G217000	BES1	GmLEA5-2	1649	1663	-	17.4286	8.46e-07	0.0175	TGACACGTGTGGGGT
Glyma.09G217000	BES1	GmLEA5-2	1714	1728	-	15.3651	2.71e-06	0.0217	TGACACGTGCAACAC
Glyma.09G217000	BES1	GmLEA5-2	1717	1731	+	15.3492	2.73e-06	0.0217	ttgcacgtgtcaatg
Glyma.09G217000	BES1	GmLEA5-4	683	697	-	13.8571	5.37e-06	0.0272	TGACACGTGACAGTC
Glyma.09G217000	BES1	GmLEA5-4	651	665	-	13.0476	7.49e-06	0.031	TGACACGTGACCGTC
Glyma.09G217000	BES1	GmLEA6-1	1916	1930	+	16.2698	1.68e-06	0.0217	tcccacgtgtgttat
Glyma.09G217000	BES1	GmLEA6-1	1913	1927	-	14.3492	4.35e-06	0.0241	ACACACGTGGGATCC
Glyma.09G217000	BES1	GmLEA6-2	1875	1889	+	16.8571	1.19e-06	0.0187	ccccacgtgtgttac
Glyma.09G217000	BES1	GmLEA6-2	1872	1886	-	13.4921	6.25e-06	0.0301	ACACACGTGGGGATC
Glyma.09G217000	BES1	GmSMP-2	1841	1855	+	14.1111	4.82e-06	0.0253	cgccacgtgtcatca
Glyma.09G217000	BES1	GmSMP-2	1838	1852	-	13.3651	6.58e-06	0.031	TGACACGTGGCGAAT
Glyma.12G231400	BES1	GmDHN-4	1840	1850	-	13.2063	8.22e-06	0.0705	TACACGTGCCT
Glyma.12G231400	BES1	GmDHN-5	1854	1864	-	14.6508	5.14e-06	0.0684	CACACGTGCCT
Glyma.12G231400	BES1	GmDHN-5	1437	1447	+	13.9683	6.41e-06	0.0705	cacacgtggtg
Glyma.12G231400	BES1	GmDHN-5	1855	1865	+	13.4127	7.78e-06	0.0705	ggcacgtgtgt
Glyma.12G231400	BES1	GmDHN-6	1830	1840	+	16.0476	2.76e-06	0.0537	cacacgtgtca
Glyma.12G231400	BES1	GmDHN-6	1900	1910	+	15.8889	2.92e-06	0.0537	tgcacgtggca
Glyma.12G231400	BES1	GmDHN-6	1829	1839	-	12.9841	8.69e-06	0.0705	GACACGTGTGG
Glyma.12G231400	BES1	GmDHN-8	1751	1761	+	18.7302	4.48e-07	0.0439	cgcacgtgtca
Glyma.12G231400	BES1	GmDHN-8	1750	1760	-	12.619	9.49e-06	0.0705	GACACGTGCGG
Glyma.12G231400	BES1	GmLEA1-1	1879	1889	-	16.0476	2.76e-06	0.0537	CACACGTGTCA
Glyma.12G231400	BES1	GmLEA1-3	302	312	-	18.0476	7.62e-07	0.0477	CGCACGTGTTG
Glyma.12G231400	BES1	GmLEA1-3	351	361	-	13.9206	6.55e-06	0.0705	TACACGTGTTG
Glyma.12G231400	BES1	GmLEA1-5	1872	1882	-	15.1111	4.26e-06	0.0684	TACACGTGTCC
Glyma.12G231400	BES1	GmLEA1-5	1854	1864	-	14.6508	5.14e-06	0.0684	CACACGTGGCA
Glyma.12G231400	BES1	GmLEA1-6	1577	1587	+	12.7937	8.95e-06	0.0705	cgcacgtgact
Glyma.12G231400	BES1	GmLEA1-7	1855	1865	-	16.0476	2.76e-06	0.0537	CACACGTGTCA
Glyma.12G231400	BES1	GmLEA2-4	1810	1820	-	19.2381	3.36e-07	0.0439	CGCACGTGTCC
Glyma.12G231400	BES1	GmLEA2-4	1860	1870	-	14.6508	5.14e-06	0.0684	CACACGTGTTC
Glyma.12G231400	BES1	GmLEA2-5	1930	1940	-	12.7937	8.95e-06	0.0705	CGCACGTGACT
Glyma.12G231400	BES1	GmLEA2-5	1797	1807	-	12.6984	9.42e-06	0.0705	TACACGTGTTA
Glyma.12G231400	BES1	GmLEA3-11	1790	1800	-	19.3333	2.96e-07	0.0439	TGCACGTGTGA
Glyma.12G231400	BES1	GmLEA3-11	1791	1801	+	14.5397	5.35e-06	0.0684	cacacgtgcaa
Glyma.12G231400	BES1	GmLEA4_13	1065	1075	-	12.5397	9.59e-06	0.0705	GGCACGTGCCC
Glyma.12G231400	BES1	GmLEA4_13	1797	1807	+	12.5397	9.59e-06	0.0705	ggcacgtgccc
Glyma.12G231400	BES1	GmLEA4_14	1065	1075	-	12.5397	9.59e-06	0.0705	GGCACGTGCCC
Glyma.12G231400	BES1	GmLEA4_14	1797	1807	+	12.5397	9.59e-06	0.0705	ggcacgtgccc
Glyma.12G231400	BES1	GmLEA4_16	1856	1866	+	16.0476	2.76e-06	0.0537	cacacgtgtca
Glyma.12G231400	BES1	GmLEA4_17	1823	1833	+	15.6825	3.23e-06	0.0559	cacacgtgcca
Glyma.12G231400	BES1	GmLEA4_17	1822	1832	-	13.4127	7.78e-06	0.0705	GGCACGTGTGT
Glyma.12G231400	BES1	GmLEA4_19	1825	1835	+	13.5714	7.22e-06	0.0705	tacacgtgtct
Glyma.12G231400	BES1	GmLEA4_19	1813	1823	-	13.254	7.94e-06	0.0705	GGCACGTGCCG
Glyma.12G231400	BES1	GmLEA4_21	1282	1292	+	14.6508	5.14e-06	0.0684	cacacgtggca
Glyma.12G231400	BES1	GmLEA4_22	1692	1702	-	17.2857	1.3e-06	0.0477	TGCACGTGTCA
Glyma.12G231400	BES1	GmLEA5-1	1725	1735	+	17.2857	1.3e-06	0.0477	tgcacgtgtca
Glyma.12G231400	BES1	GmLEA5-1	1660	1670	+	16.0476	2.76e-06	0.0537	cacacgtgtca
Glyma.12G231400	BES1	GmLEA5-2	1718	1728	+	17.2857	1.3e-06	0.0477	tgcacgtgtca
Glyma.12G231400	BES1	GmLEA5-2	1653	1663	+	16.0476	2.76e-06	0.0537	cacacgtgtca
Glyma.12G231400	BES1	GmLEA5-2	1652	1662	-	12.9841	8.69e-06	0.0705	GACACGTGTGG
Glyma.12G231400	BES1	GmLEA6-1	1916	1926	-	16.6984	1.78e-06	0.0537	CACACGTGGGA
Glyma.12G231400	BES1	GmLEA6-2	1875	1885	-	17.9206	8.3e-07	0.0477	CACACGTGGGG
Glyma.01G076900	bHLH	GmDHN-6	1901	1908	-	17.3871	1.5e-06	0.221	CCACGTGC
Glyma.01G076900	bHLH	GmLEA4_27	426	433	-	17.3871	1.5e-06	0.221	CCACGTGC
Glyma.01G096600	bHLH	GmDHN-4	1842	1849	+	14.5823	8.35e-06	0.0585	gcacgtgt
Glyma.01G096600	bHLH	GmDHN-4	1842	1849	-	14.5823	8.35e-06	0.0585	ACACGTGC
Glyma.01G096600	bHLH	GmDHN-5	1856	1863	+	14.5823	8.35e-06	0.0585	gcacgtgt
Glyma.01G096600	bHLH	GmDHN-5	1856	1863	-	14.5823	8.35e-06	0.0585	ACACGTGC
Glyma.01G096600	bHLH	GmDHN-6	1933	1940	+	14.5823	8.35e-06	0.0585	gcacgtgt
Glyma.01G096600	bHLH	GmDHN-6	1933	1940	-	14.5823	8.35e-06	0.0585	ACACGTGC
Glyma.01G096600	bHLH	GmDHN-8	1752	1759	+	14.5823	8.35e-06	0.0585	gcacgtgt
Glyma.01G096600	bHLH	GmDHN-8	1752	1759	-	14.5823	8.35e-06	0.0585	ACACGTGC
Glyma.01G096600	bHLH	GmDHN-8	1855	1862	+	14.5823	8.35e-06	0.0585	gcacgtgt
Glyma.01G096600	bHLH	GmDHN-8	1855	1862	-	14.5823	8.35e-06	0.0585	ACACGTGC
Glyma.01G096600	bHLH	GmLEA1-3	304	311	+	14.5823	8.35e-06	0.0585	acacgtgc
Glyma.01G096600	bHLH	GmLEA1-3	304	311	-	14.5823	8.35e-06	0.0585	GCACGTGT
Glyma.01G096600	bHLH	GmLEA2-4	1812	1819	+	14.5823	8.35e-06	0.0585	acacgtgc
Glyma.01G096600	bHLH	GmLEA2-4	1812	1819	-	14.5823	8.35e-06	0.0585	GCACGTGT
Glyma.01G096600	bHLH	GmLEA3-11	1792	1799	+	14.5823	8.35e-06	0.0585	acacgtgc
Glyma.01G096600	bHLH	GmLEA3-11	1792	1799	-	14.5823	8.35e-06	0.0585	GCACGTGT
Glyma.01G096600	bHLH	GmLEA4_12	1870	1877	+	14.5823	8.35e-06	0.0585	acacgtgc
Glyma.01G096600	bHLH	GmLEA4_12	1870	1877	-	14.5823	8.35e-06	0.0585	GCACGTGT
Glyma.01G096600	bHLH	GmLEA4_13	1067	1074	+	17.038	1.5e-06	0.0441	gcacgtgc
Glyma.01G096600	bHLH	GmLEA4_13	1067	1074	-	17.038	1.5e-06	0.0441	GCACGTGC
Glyma.01G096600	bHLH	GmLEA4_13	1798	1805	+	17.038	1.5e-06	0.0441	gcacgtgc
Glyma.01G096600	bHLH	GmLEA4_13	1798	1805	-	17.038	1.5e-06	0.0441	GCACGTGC
Glyma.01G096600	bHLH	GmLEA4_14	1067	1074	+	17.038	1.5e-06	0.0441	gcacgtgc
Glyma.01G096600	bHLH	GmLEA4_14	1067	1074	-	17.038	1.5e-06	0.0441	GCACGTGC
Glyma.01G096600	bHLH	GmLEA4_14	1798	1805	+	17.038	1.5e-06	0.0441	gcacgtgc
Glyma.01G096600	bHLH	GmLEA4_14	1798	1805	-	17.038	1.5e-06	0.0441	GCACGTGC
Glyma.01G096600	bHLH	GmLEA4_15	1697	1704	+	14.5823	8.35e-06	0.0585	acacgtgc
Glyma.01G096600	bHLH	GmLEA4_15	1697	1704	-	14.5823	8.35e-06	0.0585	GCACGTGT
Glyma.01G096600	bHLH	GmLEA4_17	1824	1831	+	14.5823	8.35e-06	0.0585	acacgtgc
Glyma.01G096600	bHLH	GmLEA4_17	1824	1831	-	14.5823	8.35e-06	0.0585	GCACGTGT
Glyma.01G096600	bHLH	GmLEA4_19	1815	1822	+	17.038	1.5e-06	0.0441	gcacgtgc
Glyma.01G096600	bHLH	GmLEA4_19	1815	1822	-	17.038	1.5e-06	0.0441	GCACGTGC
Glyma.01G096600	bHLH	GmLEA4_19	1845	1852	+	14.5823	8.35e-06	0.0585	acacgtgc
Glyma.01G096600	bHLH	GmLEA4_19	1845	1852	-	14.5823	8.35e-06	0.0585	GCACGTGT
Glyma.01G096600	bHLH	GmLEA4_22	1694	1701	+	14.5823	8.35e-06	0.0585	acacgtgc
Glyma.01G096600	bHLH	GmLEA4_22	1694	1701	-	14.5823	8.35e-06	0.0585	GCACGTGT
Glyma.01G096600	bHLH	GmLEA4_3	1828	1835	+	14.5823	8.35e-06	0.0585	gcacgtgt
Glyma.01G096600	bHLH	GmLEA4_3	1828	1835	-	14.5823	8.35e-06	0.0585	ACACGTGC
Glyma.01G096600	bHLH	GmLEA5-1	1726	1733	+	14.5823	8.35e-06	0.0585	gcacgtgt
Glyma.01G096600	bHLH	GmLEA5-1	1726	1733	-	14.5823	8.35e-06	0.0585	ACACGTGC
Glyma.01G096600	bHLH	GmLEA5-2	1719	1726	+	14.5823	8.35e-06	0.0585	gcacgtgt
Glyma.01G096600	bHLH	GmLEA5-2	1719	1726	-	14.5823	8.35e-06	0.0585	ACACGTGC
Glyma.02G123400	bHLH	GmDHN-1	253	267	+	15.6667	2.92e-06	0.0291	cacgtgtctcgctct
Glyma.02G123400	bHLH	GmDHN-2	1869	1883	+	15.4921	3.24e-06	0.0291	cacgtgttgccgccg
Glyma.02G123400	bHLH	GmDHN-3	1818	1832	-	18.9365	2.81e-07	0.0141	CACGTGGCTACCACC
Glyma.02G123400	bHLH	GmDHN-5	1848	1862	-	17.1587	1.1e-06	0.0222	CACGTGCCTTAAGCC
Glyma.02G123400	bHLH	GmDHN-6	1902	1916	+	15.1905	3.85e-06	0.0323	cacgtggcagctaca
Glyma.02G123400	bHLH	GmDHN-6	1925	1939	-	14.3651	6.02e-06	0.0382	CACGTGCTGCGTGGC
Glyma.02G123400	bHLH	GmDHN-7	265	279	+	17.9206	6.26e-07	0.0167	cacgtgtcccgccct
Glyma.02G123400	bHLH	GmDHN-8	1744	1758	-	16.9524	1.27e-06	0.0222	CACGTGCGGCCCAAA
Glyma.02G123400	bHLH	GmDHN-8	1847	1861	-	15.9206	2.5e-06	0.0262	CACGTGCCGTGTGGC
Glyma.02G123400	bHLH	GmLEA1-1	1772	1786	+	15.2222	3.78e-06	0.0323	cacgtgtccctaaca
Glyma.02G123400	bHLH	GmLEA1-1	1763	1777	-	14.5079	5.58e-06	0.0382	CACGTGGCAATCAAC
Glyma.02G123400	bHLH	GmLEA1-2	703	717	-	14.1746	6.64e-06	0.0389	CACGTGAAGTTCAGC
Glyma.02G123400	bHLH	GmLEA1-5	408	422	+	16.8889	1.33e-06	0.0222	cacgtggcacccctc
Glyma.02G123400	bHLH	GmLEA1-6	1579	1593	+	17.9841	5.98e-07	0.0167	cacgtgactagtacc
Glyma.02G123400	bHLH	GmLEA1-7	1727	1741	-	14.1746	6.64e-06	0.0389	CACGTGGCAAACAAC
Glyma.02G123400	bHLH	GmLEA2-4	1813	1827	+	16.9365	1.29e-06	0.0222	cacgtgcgacacgta
Glyma.02G123400	bHLH	GmLEA2-4	1804	1818	-	13.6984	8.39e-06	0.0424	CACGTGTCCTCCCTT
Glyma.02G123400	bHLH	GmLEA2-4	1863	1877	+	13.6984	8.39e-06	0.0424	cacgtgtgaggagca
Glyma.02G123400	bHLH	GmLEA2-4	1854	1868	-	13.6032	8.79e-06	0.043	CACGTGTTCACCGTC
Glyma.02G123400	bHLH	GmLEA2-5	1791	1805	-	16.3492	1.91e-06	0.0234	CACGTGTTACGTACG
Glyma.02G123400	bHLH	GmLEA2-5	1953	1967	+	15.4921	3.24e-06	0.0291	cacgtgtcgacaccg
Glyma.02G123400	bHLH	GmLEA2-5	1933	1947	+	13.9524	7.43e-06	0.0402	cacgtgcgacgacac
Glyma.02G123400	bHLH	GmLEA3-11	1784	1798	-	20.0794	9.7e-08	0.00935	CACGTGTGAGGCACG
Glyma.02G123400	bHLH	GmLEA4_1	1830	1844	+	15.4762	3.27e-06	0.0291	cacgtgtcactagcc
Glyma.02G123400	bHLH	GmLEA4_10	1886	1900	-	19.8095	1.27e-07	0.00935	CACGTGTCATGCACC
Glyma.02G123400	bHLH	GmLEA4_13	1068	1082	+	16.5079	1.72e-06	0.0222	cacgtgccatcccaa
Glyma.02G123400	bHLH	GmLEA4_13	1790	1804	-	16.5079	1.72e-06	0.0222	CACGTGCCATCCCAA
Glyma.02G123400	bHLH	GmLEA4_13	1059	1073	-	13.9206	7.53e-06	0.0402	CACGTGCCCTAGAAA
Glyma.02G123400	bHLH	GmLEA4_13	1799	1813	+	13.9206	7.53e-06	0.0402	cacgtgccctagaaa
Glyma.02G123400	bHLH	GmLEA4_14	1068	1082	+	16.5079	1.72e-06	0.0222	cacgtgccatcccaa
Glyma.02G123400	bHLH	GmLEA4_14	1790	1804	-	16.5079	1.72e-06	0.0222	CACGTGCCATCCCAA
Glyma.02G123400	bHLH	GmLEA4_14	1059	1073	-	13.9206	7.53e-06	0.0402	CACGTGCCCTAGAAA
Glyma.02G123400	bHLH	GmLEA4_14	1799	1813	+	13.9206	7.53e-06	0.0402	cacgtgccctagaaa
Glyma.02G123400	bHLH	GmLEA4_15	1698	1712	+	15.5873	3.06e-06	0.0291	cacgtgccaactcgg
Glyma.02G123400	bHLH	GmLEA4_15	1689	1703	-	14.3333	6.12e-06	0.0382	CACGTGTCAATGCCC
Glyma.02G123400	bHLH	GmLEA4_16	1858	1872	+	18.5556	3.83e-07	0.0161	cacgtgtcactcaca
Glyma.02G123400	bHLH	GmLEA4_17	1825	1839	+	16.8254	1.39e-06	0.0222	cacgtgccaaagccc
Glyma.02G123400	bHLH	GmLEA4_17	1806	1820	+	16.6349	1.58e-06	0.0222	cacgtggcaggctca
Glyma.02G123400	bHLH	GmLEA4_19	1816	1830	+	22.6349	5.75e-09	0.00169	cacgtgccttacacg
Glyma.02G123400	bHLH	GmLEA4_19	1818	1832	-	17.6349	7.77e-07	0.019	CACGTGTAAGGCACG
Glyma.02G123400	bHLH	GmLEA4_19	1807	1821	-	16.0317	2.33e-06	0.0262	CACGTGCCGCTCTTA
Glyma.02G123400	bHLH	GmLEA4_21	1275	1289	-	14.8413	4.67e-06	0.037	CACGTGTGCTTCAGC
Glyma.02G123400	bHLH	GmLEA4_21	1284	1298	+	14.3968	5.92e-06	0.0382	cacgtggcaaagccc
Glyma.02G123400	bHLH	GmLEA4_21	1265	1279	+	13.619	8.72e-06	0.043	cacgtggcatgctga
Glyma.02G123400	bHLH	GmLEA4_22	1686	1700	-	13.8254	7.88e-06	0.0413	CACGTGTCAATTCCC
Glyma.02G123400	bHLH	GmLEA4_3	1820	1834	-	14.6349	5.22e-06	0.0381	CACGTGCCCCTCTGT
Glyma.02G123400	bHLH	GmLEA4_4	1831	1845	-	18.9048	2.89e-07	0.0141	CACGTGTCATGCACA
Glyma.02G123400	bHLH	GmLEA4_7	1847	1861	-	18.1746	5.18e-07	0.0167	CACGTGTCCTTCACA
Glyma.02G123400	bHLH	GmLEA4_7	1856	1870	+	15.9841	2.41e-06	0.0262	cacgtgtcactctca
Glyma.02G123400	bHLH	GmLEA4_9	1839	1853	+	14.1746	6.64e-06	0.0389	cacgtggagttcatg
Glyma.02G123400	bHLH	GmLEA5-1	1718	1732	-	14.3651	6.02e-06	0.0382	CACGTGCAACACAGA
Glyma.02G123400	bHLH	GmLEA5-2	1711	1725	-	14.3651	6.02e-06	0.0382	CACGTGCAACACAGA
Glyma.02G123400	bHLH	GmLEA5-4	680	694	-	17.9841	5.98e-07	0.0167	CACGTGACAGTCATC
Glyma.02G123400	bHLH	GmLEA5-4	648	662	-	14.9365	4.44e-06	0.0361	CACGTGACCGTCAAT
Glyma.02G123400	bHLH	GmLEA6-1	1910	1924	-	14.6032	5.32e-06	0.0381	CACGTGGGATCCCGC
Glyma.02G123400	bHLH	GmLEA6-2	1869	1883	-	16.4921	1.74e-06	0.0222	CACGTGGGGATCCCC
Glyma.02G123400	bHLH	GmLEA6-2	1878	1892	+	14.7778	4.84e-06	0.0373	cacgtgtgttacact
Glyma.02G123400	bHLH	GmSMP-2	774	788	+	20.5397	6.08e-08	0.00891	cacgtgacggggacg
Glyma.02G123400	bHLH	GmSMP-2	765	779	-	14.7143	5e-06	0.0376	CACGTGTCTTATGCC
Glyma.02G123400	bHLH	GmSMP-2	1844	1858	+	13.381	9.74e-06	0.0468	cacgtgtcatcactg
Glyma.02G123400	bHLH	GmSMP-4	1887	1901	+	15.9206	2.5e-06	0.0262	cacgtgttcagcatg
Glyma.02G175700	bHLH	GmLEA3-1	1800	1810	+	14.5556	9.28e-06	0.546	gaccacttgtc
Glyma.02G175700	bHLH	GmLEA3-5	1835	1845	+	14.5556	9.28e-06	0.546	gaccacttgtc
Glyma.02G175700	bHLH	GmLEA3-6	228	238	+	15.4861	4.22e-06	0.546	gccaacttgct
Glyma.02G175700	bHLH	GmLEA4_4	1818	1828	-	14.9444	7.24e-06	0.546	CGCCACTTGTC
Glyma.02G175700	bHLH	GmLEA4_5	433	443	+	15.25	5.48e-06	0.546	gcccacttgta
Glyma.03G170300	bHLH	GmDHN-1	252	265	-	20.1806	3.54e-08	0.00208	AGCGAGACACGTGG
Glyma.03G170300	bHLH	GmDHN-2	1815	1828	-	15.8611	3.07e-06	0.0281	AACAGGACACGTGT
Glyma.03G170300	bHLH	GmDHN-2	1809	1822	+	14.3333	8.49e-06	0.0499	aaagagacacgtgt
Glyma.03G170300	bHLH	GmDHN-3	1820	1833	+	16.75	1.52e-06	0.0213	tggtagccacgtgg
Glyma.03G170300	bHLH	GmDHN-5	1432	1445	+	14.8472	6.14e-06	0.0392	attgtcacacgtgg
Glyma.03G170300	bHLH	GmDHN-5	1856	1869	-	14.1111	9.63e-06	0.0514	AGCTACACACGTGC
Glyma.03G170300	bHLH	GmDHN-6	1831	1844	-	15.9167	2.93e-06	0.0278	GGCTTGACACGTGT
Glyma.03G170300	bHLH	GmDHN-6	1933	1946	-	15.2222	4.78e-06	0.0342	AGTCTGACACGTGC
Glyma.03G170300	bHLH	GmDHN-7	264	277	-	22.8194	2.55e-10	7.47e-05	GGCGGGACACGTGG
Glyma.03G170300	bHLH	GmDHN-8	1746	1759	+	15.9722	2.81e-06	0.0278	tgggccgcacgtgt
Glyma.03G170300	bHLH	GmDHN-8	1752	1765	-	15.9167	2.93e-06	0.0278	GGTTTGACACGTGC
Glyma.03G170300	bHLH	GmDHN-8	1855	1868	-	15.2222	4.78e-06	0.0342	AGTCTGACACGTGC
Glyma.03G170300	bHLH	GmDHN-8	1849	1862	+	14.9306	5.83e-06	0.038	cacacggcacgtgt
Glyma.03G170300	bHLH	GmLEA1-1	1771	1784	-	18.5972	2.54e-07	0.00467	TTAGGGACACGTGG
Glyma.03G170300	bHLH	GmLEA1-3	298	311	+	15.5417	3.86e-06	0.0306	ggaacaacacgtgc
Glyma.03G170300	bHLH	GmLEA1-5	407	420	-	21.2222	6.2e-09	0.00091	GGGGTGCCACGTGG
Glyma.03G170300	bHLH	GmLEA1-5	1868	1881	+	14.1667	9.32e-06	0.0514	tgttggacacgtgt
Glyma.03G170300	bHLH	GmLEA1-7	1735	1748	-	18.5972	2.54e-07	0.00467	TTAGGGACACGTGG
Glyma.03G170300	bHLH	GmLEA2-4	1806	1819	+	20.9167	1.07e-08	0.00105	gggaggacacgtgc
Glyma.03G170300	bHLH	GmLEA2-5	1952	1965	-	15.6389	3.57e-06	0.0299	GTGTCGACACGTGA
Glyma.03G170300	bHLH	GmLEA2-5	1926	1939	+	14.9861	5.62e-06	0.038	caaaagtcacgtgc
Glyma.03G170300	bHLH	GmLEA2-5	1932	1945	-	14.9306	5.83e-06	0.038	GTCGTCGCACGTGA
Glyma.03G170300	bHLH	GmLEA3-1	714	727	+	16.3472	2.11e-06	0.0248	gaatcgccacgtgg
Glyma.03G170300	bHLH	GmLEA3-1	720	733	-	15.375	4.32e-06	0.033	GACGATCCACGTGG
Glyma.03G170300	bHLH	GmLEA3-11	1786	1799	+	14.2639	8.84e-06	0.0499	tgcctcacacgtgc
Glyma.03G170300	bHLH	GmLEA4_1	1799	1812	-	20.3333	2.77e-08	0.00203	GAGGCGACACGTGG
Glyma.03G170300	bHLH	GmLEA4_1	1829	1842	-	17.1806	1.05e-06	0.0162	CTAGTGACACGTGG
Glyma.03G170300	bHLH	GmLEA4_10	1888	1901	+	19.0417	1.55e-07	0.00379	tgcatgacacgtgg
Glyma.03G170300	bHLH	GmLEA4_10	1868	1881	+	18.8472	1.94e-07	0.00407	aggtggacacgtgg
Glyma.03G170300	bHLH	GmLEA4_13	1067	1080	-	19.2778	1.17e-07	0.00379	GGGATGGCACGTGC
Glyma.03G170300	bHLH	GmLEA4_13	1792	1805	+	19.2778	1.17e-07	0.00379	gggatggcacgtgc
Glyma.03G170300	bHLH	GmLEA4_14	1067	1080	-	19.2778	1.17e-07	0.00379	GGGATGGCACGTGC
Glyma.03G170300	bHLH	GmLEA4_14	1792	1805	+	19.2778	1.17e-07	0.00379	gggatggcacgtgc
Glyma.03G170300	bHLH	GmLEA4_16	1857	1870	-	16.2639	2.24e-06	0.0253	TGAGTGACACGTGT
Glyma.03G170300	bHLH	GmLEA4_17	1805	1818	-	14.9722	5.66e-06	0.038	AGCCTGCCACGTGT
Glyma.03G170300	bHLH	GmLEA4_19	1809	1822	+	19.0972	1.42e-07	0.00379	agagcggcacgtgc
Glyma.03G170300	bHLH	GmLEA4_19	1839	1852	+	16.1111	2.54e-06	0.0276	agttggacacgtgc
Glyma.03G170300	bHLH	GmLEA4_19	1815	1828	-	16.0417	2.67e-06	0.0278	TGTAAGGCACGTGC
Glyma.03G170300	bHLH	GmLEA4_2	116	129	+	16.5833	1.74e-06	0.0223	gtgatcccacgtgg
Glyma.03G170300	bHLH	GmLEA4_21	1277	1290	+	17.4583	8.09e-07	0.0132	tgaagcacacgtgg
Glyma.03G170300	bHLH	GmLEA4_21	1264	1277	-	16.5	1.86e-06	0.0228	AGCATGCCACGTGT
Glyma.03G170300	bHLH	GmLEA4_22	1688	1701	+	14.3056	8.63e-06	0.0499	gaattgacacgtgc
Glyma.03G170300	bHLH	GmLEA4_3	1822	1835	+	17.8056	5.85e-07	0.0101	agaggggcacgtgt
Glyma.03G170300	bHLH	GmLEA4_3	1828	1841	-	14.1111	9.63e-06	0.0514	TTCTTGACACGTGC
Glyma.03G170300	bHLH	GmLEA4_4	1833	1846	+	19.0417	1.55e-07	0.00379	tgcatgacacgtgg
Glyma.03G170300	bHLH	GmLEA4_7	1849	1862	+	16.8611	1.38e-06	0.0203	tgaaggacacgtgt
Glyma.03G170300	bHLH	GmLEA4_7	1855	1868	-	16.6667	1.63e-06	0.0218	AGAGTGACACGTGT
Glyma.03G170300	bHLH	GmLEA4_9	1838	1851	-	15.5833	3.74e-06	0.0304	TGAACTCCACGTGG
Glyma.03G170300	bHLH	GmLEA5-4	650	663	+	15.6667	3.51e-06	0.0299	tgacggtcacgtgt
Glyma.03G170300	bHLH	GmLEA5-4	656	669	-	14.7639	6.46e-06	0.0395	AACATGACACGTGA
Glyma.03G170300	bHLH	GmLEA5-4	688	701	-	14.7639	6.46e-06	0.0395	AACATGACACGTGA
Glyma.03G170300	bHLH	GmLEA5-4	682	695	+	14.2778	8.76e-06	0.0499	tgactgtcacgtgt
Glyma.03G170300	bHLH	GmLEA6-1	1912	1925	+	15.6389	3.57e-06	0.0299	gggatcccacgtgt
Glyma.03G170300	bHLH	GmLEA6-2	1877	1890	-	15.3472	4.39e-06	0.033	TGTAACACACGTGG
Glyma.03G170300	bHLH	GmSMP-2	1843	1856	-	18.9306	1.75e-07	0.00396	GTGATGACACGTGG
Glyma.05G017800	bHLH	GmDHN-1	253	266	+	16.3333	2.39e-06	0.0305	cacgtgtctcgctc
Glyma.05G017800	bHLH	GmDHN-2	1861	1874	-	14.8889	6.11e-06	0.0511	CACGTGACAGGAGA
Glyma.05G017800	bHLH	GmDHN-2	1869	1882	+	14.2857	8.35e-06	0.057	cacgtgttgccgcc
Glyma.05G017800	bHLH	GmDHN-3	1819	1832	-	16.4762	2.19e-06	0.0296	CACGTGGCTACCAC
Glyma.05G017800	bHLH	GmDHN-4	1835	1848	-	13.9206	9.95e-06	0.0585	CACGTGCCTTAAGA
Glyma.05G017800	bHLH	GmDHN-5	1849	1862	-	16.1746	2.68e-06	0.0328	CACGTGCCTTAAGC
Glyma.05G017800	bHLH	GmDHN-6	1832	1845	+	14.5556	7.37e-06	0.0555	cacgtgtcaagcca
Glyma.05G017800	bHLH	GmDHN-6	1902	1915	+	14.4127	7.91e-06	0.057	cacgtggcagctac
Glyma.05G017800	bHLH	GmDHN-6	1926	1939	-	13.9524	9.77e-06	0.0585	CACGTGCTGCGTGG
Glyma.05G017800	bHLH	GmDHN-7	265	278	+	19.0476	1.95e-07	0.00954	cacgtgtcccgccc
Glyma.05G017800	bHLH	GmDHN-8	1745	1758	-	17	1.43e-06	0.0249	CACGTGCGGCCCAA
Glyma.05G017800	bHLH	GmDHN-8	1848	1861	-	15.8889	3.33e-06	0.0348	CACGTGCCGTGTGG
Glyma.05G017800	bHLH	GmLEA1-1	1772	1785	+	15.1429	5.36e-06	0.0463	cacgtgtccctaac
Glyma.05G017800	bHLH	GmLEA1-3	305	318	+	14.619	7.15e-06	0.0553	cacgtgcgttctca
Glyma.05G017800	bHLH	GmLEA1-5	408	421	+	16.4603	2.22e-06	0.0296	cacgtggcacccct
Glyma.05G017800	bHLH	GmLEA1-6	1579	1592	+	18.0317	5.92e-07	0.0201	cacgtgactagtac
Glyma.05G017800	bHLH	GmLEA1-6	1571	1584	-	14.0159	9.47e-06	0.0585	CACGTGCGTTCTGT
Glyma.05G017800	bHLH	GmLEA2-4	1805	1818	-	16.7937	1.68e-06	0.026	CACGTGTCCTCCCT
Glyma.05G017800	bHLH	GmLEA2-4	1813	1826	+	15.2222	5.07e-06	0.0452	cacgtgcgacacgt
Glyma.05G017800	bHLH	GmLEA2-5	1925	1938	-	15.8413	3.43e-06	0.0348	CACGTGACTTTTGG
Glyma.05G017800	bHLH	GmLEA2-5	1945	1958	-	15.381	4.58e-06	0.042	CACGTGACGACGTG
Glyma.05G017800	bHLH	GmLEA2-5	1953	1966	+	14.6667	6.95e-06	0.0552	cacgtgtcgacacc
Glyma.05G017800	bHLH	GmLEA2-5	1933	1946	+	14.1429	8.95e-06	0.0584	cacgtgcgacgaca
Glyma.05G017800	bHLH	GmLEA4_1	1800	1813	+	14.8413	6.26e-06	0.0511	cacgtgtcgcctcg
Glyma.05G017800	bHLH	GmLEA4_1	1830	1843	+	14.1746	8.83e-06	0.0584	cacgtgtcactagc
Glyma.05G017800	bHLH	GmLEA4_10	1887	1900	-	16.9841	1.45e-06	0.0249	CACGTGTCATGCAC
Glyma.05G017800	bHLH	GmLEA4_10	1867	1880	-	13.9365	9.86e-06	0.0585	CACGTGTCCACCTA
Glyma.05G017800	bHLH	GmLEA4_13	1068	1081	+	19.2063	1.73e-07	0.00954	cacgtgccatccca
Glyma.05G017800	bHLH	GmLEA4_13	1791	1804	-	19.2063	1.73e-07	0.00954	CACGTGCCATCCCA
Glyma.05G017800	bHLH	GmLEA4_13	1799	1812	+	15.7619	3.6e-06	0.0348	cacgtgccctagaa
Glyma.05G017800	bHLH	GmLEA4_13	1060	1073	-	15.7619	3.6e-06	0.0348	CACGTGCCCTAGAA
Glyma.05G017800	bHLH	GmLEA4_14	1068	1081	+	19.2063	1.73e-07	0.00954	cacgtgccatccca
Glyma.05G017800	bHLH	GmLEA4_14	1791	1804	-	19.2063	1.73e-07	0.00954	CACGTGCCATCCCA
Glyma.05G017800	bHLH	GmLEA4_14	1799	1812	+	15.7619	3.6e-06	0.0348	cacgtgccctagaa
Glyma.05G017800	bHLH	GmLEA4_14	1060	1073	-	15.7619	3.6e-06	0.0348	CACGTGCCCTAGAA
Glyma.05G017800	bHLH	GmLEA4_15	1698	1711	+	16.6508	1.92e-06	0.0282	cacgtgccaactcg
Glyma.05G017800	bHLH	GmLEA4_15	1690	1703	-	14.2857	8.35e-06	0.057	CACGTGTCAATGCC
Glyma.05G017800	bHLH	GmLEA4_16	1858	1871	+	17.1905	1.26e-06	0.0249	cacgtgtcactcac
Glyma.05G017800	bHLH	GmLEA4_17	1825	1838	+	17.127	1.32e-06	0.0249	cacgtgccaaagcc
Glyma.05G017800	bHLH	GmLEA4_17	1806	1819	+	14.3968	7.97e-06	0.057	cacgtggcaggctc
Glyma.05G017800	bHLH	GmLEA4_19	1816	1829	+	19.1905	1.76e-07	0.00954	cacgtgccttacac
Glyma.05G017800	bHLH	GmLEA4_19	1808	1821	-	16.9206	1.53e-06	0.0249	CACGTGCCGCTCTT
Glyma.05G017800	bHLH	GmLEA4_22	1687	1700	-	14.0952	9.17e-06	0.0585	CACGTGTCAATTCC
Glyma.05G017800	bHLH	GmLEA4_3	1821	1834	-	17.7302	7.68e-07	0.0226	CACGTGCCCCTCTG
Glyma.05G017800	bHLH	GmLEA4_4	1832	1845	-	16.9841	1.45e-06	0.0249	CACGTGTCATGCAC
Glyma.05G017800	bHLH	GmLEA4_7	1848	1861	-	17.0794	1.36e-06	0.0249	CACGTGTCCTTCAC
Glyma.05G017800	bHLH	GmLEA4_7	1856	1869	+	15.7302	3.68e-06	0.0348	cacgtgtcactctc
Glyma.05G017800	bHLH	GmLEA5-4	649	662	-	18	6.15e-07	0.0201	CACGTGACCGTCAA
Glyma.05G017800	bHLH	GmLEA5-4	681	694	-	17.4603	9.78e-07	0.0249	CACGTGACAGTCAT
Glyma.05G017800	bHLH	GmSMP-2	774	787	+	18.2222	4.68e-07	0.0196	cacgtgacggggac
Glyma.06G199600	bHLH	GmDHN-1	252	266	-	16.5694	1.46e-06	0.0171	GAGCGAGACACGTGG
Glyma.06G199600	bHLH	GmDHN-3	1819	1833	+	23.4306	3.59e-09	0.00105	gtggtagccacgtgg
Glyma.06G199600	bHLH	GmDHN-3	1826	1840	-	19.3889	2.14e-07	0.0113	CCCATAGCCACGTGG
Glyma.06G199600	bHLH	GmDHN-5	1849	1863	+	12.8611	9.8e-06	0.0495	gcttaaggcacgtgt
Glyma.06G199600	bHLH	GmDHN-6	1901	1915	-	20.7361	7.01e-08	0.0063	GTAGCTGCCACGTGC
Glyma.06G199600	bHLH	GmDHN-7	264	278	-	18.2639	4.89e-07	0.0159	GGGCGGGACACGTGG
Glyma.06G199600	bHLH	GmLEA1-1	1771	1785	-	17.5	8.18e-07	0.0171	GTTAGGGACACGTGG
Glyma.06G199600	bHLH	GmLEA1-1	1764	1778	+	17.2361	9.67e-07	0.0171	ttgattgccacgtgt
Glyma.06G199600	bHLH	GmLEA1-5	407	421	-	22.75	8.44e-09	0.00124	AGGGGTGCCACGTGG
Glyma.06G199600	bHLH	GmLEA1-5	1849	1863	+	13.2917	8.1e-06	0.0448	aaccatgccacgtgt
Glyma.06G199600	bHLH	GmLEA1-6	1578	1592	-	13.7361	6.57e-06	0.0386	GTACTAGTCACGTGC
Glyma.06G199600	bHLH	GmLEA1-6	1797	1811	-	12.875	9.74e-06	0.0495	CATGTTGCCACGTTC
Glyma.06G199600	bHLH	GmLEA1-7	1728	1742	+	15.9583	2.09e-06	0.0191	ttgtttgccacgtgt
Glyma.06G199600	bHLH	GmLEA1-7	1735	1749	-	14.3611	4.86e-06	0.0331	TTTAGGGACACGTGG
Glyma.06G199600	bHLH	GmLEA2-4	1805	1819	+	14.8333	3.83e-06	0.0274	agggaggacacgtgc
Glyma.06G199600	bHLH	GmLEA2-5	1925	1939	+	15.2778	3.03e-06	0.0234	ccaaaagtcacgtgc
Glyma.06G199600	bHLH	GmLEA3-1	713	727	+	16.0139	2.02e-06	0.0191	agaatcgccacgtgg
Glyma.06G199600	bHLH	GmLEA3-1	720	734	-	13.3611	7.84e-06	0.0442	AGACGATCCACGTGG
Glyma.06G199600	bHLH	GmLEA3-11	1785	1799	+	14.2917	5.03e-06	0.0335	gtgcctcacacgtgc
Glyma.06G199600	bHLH	GmLEA3-5	974	988	+	16.8472	1.23e-06	0.0171	aacattgccacgtgg
Glyma.06G199600	bHLH	GmLEA4_1	1829	1843	-	17.7222	7.03e-07	0.0171	GCTAGTGACACGTGG
Glyma.06G199600	bHLH	GmLEA4_1	1799	1813	-	15.75	2.35e-06	0.0203	CGAGGCGACACGTGG
Glyma.06G199600	bHLH	GmLEA4_10	1887	1901	+	17.3056	9.27e-07	0.0171	gtgcatgacacgtgg
Glyma.06G199600	bHLH	GmLEA4_10	1894	1908	-	16.4028	1.61e-06	0.0171	CACGCCGCCACGTGT
Glyma.06G199600	bHLH	GmLEA4_10	1867	1881	+	14.9583	3.59e-06	0.0263	taggtggacacgtgg
Glyma.06G199600	bHLH	GmLEA4_13	1067	1081	-	16.4722	1.55e-06	0.0171	TGGGATGGCACGTGC
Glyma.06G199600	bHLH	GmLEA4_13	1791	1805	+	16.4722	1.55e-06	0.0171	tgggatggcacgtgc
Glyma.06G199600	bHLH	GmLEA4_14	1067	1081	-	16.4722	1.55e-06	0.0171	TGGGATGGCACGTGC
Glyma.06G199600	bHLH	GmLEA4_14	1791	1805	+	16.4722	1.55e-06	0.0171	tgggatggcacgtgc
Glyma.06G199600	bHLH	GmLEA4_15	1690	1704	+	14.1528	5.38e-06	0.0343	ggcattgacacgtgc
Glyma.06G199600	bHLH	GmLEA4_15	1697	1711	-	13.8611	6.2e-06	0.0371	CGAGTTGGCACGTGT
Glyma.06G199600	bHLH	GmLEA4_16	1857	1871	-	16.375	1.63e-06	0.0171	GTGAGTGACACGTGT
Glyma.06G199600	bHLH	GmLEA4_17	1805	1819	-	18.8889	3.12e-07	0.0131	GAGCCTGCCACGTGT
Glyma.06G199600	bHLH	GmLEA4_19	1815	1829	-	16.1667	1.84e-06	0.018	GTGTAAGGCACGTGC
Glyma.06G199600	bHLH	GmLEA4_19	1808	1822	+	13.5556	7.15e-06	0.0412	aagagcggcacgtgc
Glyma.06G199600	bHLH	GmLEA4_2	115	129	+	19.2917	2.31e-07	0.0113	tgtgatcccacgtgg
Glyma.06G199600	bHLH	GmLEA4_2	122	136	-	15.4028	2.83e-06	0.0224	GTTTCGACCACGTGG
Glyma.06G199600	bHLH	GmLEA4_20	759	773	-	16.625	1.42e-06	0.0171	GGGATGGCCACGTTG
Glyma.06G199600	bHLH	GmLEA4_21	1264	1278	-	18.5694	3.92e-07	0.0144	CAGCATGCCACGTGT
Glyma.06G199600	bHLH	GmLEA4_21	1283	1297	-	16.8611	1.22e-06	0.0171	GGCTTTGCCACGTGT
Glyma.06G199600	bHLH	GmLEA4_21	1276	1290	+	16.625	1.42e-06	0.0171	ctgaagcacacgtgg
Glyma.06G199600	bHLH	GmLEA4_22	1687	1701	+	14.0278	5.73e-06	0.0357	ggaattgacacgtgc
Glyma.06G199600	bHLH	GmLEA4_3	1821	1835	+	16.1806	1.83e-06	0.018	cagaggggcacgtgt
Glyma.06G199600	bHLH	GmLEA4_4	1832	1846	+	17.3056	9.27e-07	0.0171	gtgcatgacacgtgg
Glyma.06G199600	bHLH	GmLEA4_4	1839	1853	-	16.4028	1.61e-06	0.0171	CACGCCGCCACGTGT
Glyma.06G199600	bHLH	GmLEA4_7	1855	1869	-	15.7917	2.29e-06	0.0203	GAGAGTGACACGTGT
Glyma.06G199600	bHLH	GmLEA4_7	1848	1862	+	15.4861	2.7e-06	0.022	gtgaaggacacgtgt
Glyma.06G199600	bHLH	GmLEA4_9	1838	1852	-	15.6389	2.49e-06	0.0209	ATGAACTCCACGTGG
Glyma.06G199600	bHLH	GmLEA4_9	452	466	+	13	9.22e-06	0.0483	atttgggccatgtgg
Glyma.06G199600	bHLH	GmLEA5-1	1661	1675	-	13.1667	8.57e-06	0.0457	CCAAGTGACACGTGT
Glyma.06G199600	bHLH	GmLEA5-2	1654	1668	-	13.1667	8.57e-06	0.0457	CCAAGTGACACGTGT
Glyma.06G199600	bHLH	GmLEA5-4	649	663	+	14.1944	5.28e-06	0.0343	ttgacggtcacgtgt
Glyma.06G199600	bHLH	GmLEA5-4	681	695	+	13.9444	5.96e-06	0.0364	atgactgtcacgtgt
Glyma.06G199600	bHLH	GmLEA6-1	1911	1925	+	20.5	8.59e-08	0.0063	cgggatcccacgtgt
Glyma.06G199600	bHLH	GmLEA6-2	1870	1884	+	17.8889	6.29e-07	0.0171	gggatccccacgtgt
Glyma.06G199600	bHLH	GmLEA6-2	1877	1891	-	15.2083	3.15e-06	0.0237	GTGTAACACACGTGG
Glyma.06G199600	bHLH	GmSMP-2	1843	1857	-	14.5417	4.43e-06	0.031	AGTGATGACACGTGG
Glyma.06G199600	bHLH	GmSMP-4	1783	1797	+	16.9028	1.19e-06	0.0171	ctaaaagccacgtgt
Glyma.08G239500	bHLH	GmLEA3-6	228	238	-	15.5714	4.62e-06	0.963	AGCAAGTTGGC
Glyma.08G239500	bHLH	GmLEA4_15	251	261	+	14.9524	7.33e-06	0.963	tacaagttgca
Glyma.08G239500	bHLH	GmLEA4_22	1152	1162	-	14.4921	9.83e-06	0.963	TACAAGTTGCT
Glyma.08G294000	bHLH	GmDHN-1	246	266	+	15.3651	3.89e-06	0.0193	atttgtccacgtgtctcgctc
Glyma.08G294000	bHLH	GmDHN-2	1862	1882	+	17.9841	4.84e-07	0.00745	ctcctgtcacgtgttgccgcc
Glyma.08G294000	bHLH	GmDHN-2	1808	1828	-	14.0476	8.86e-06	0.0301	AACAGGACACGTGTCTCTTTG
Glyma.08G294000	bHLH	GmDHN-3	1819	1839	-	18.5238	2.89e-07	0.00564	CCATAGCCACGTGGCTACCAC
Glyma.08G294000	bHLH	GmDHN-3	1820	1840	+	16.2381	2.08e-06	0.013	tggtagccacgtggctatggg
Glyma.08G294000	bHLH	GmDHN-4	1836	1856	+	15.9524	2.57e-06	0.0145	cttaaggcacgtgtatagctg
Glyma.08G294000	bHLH	GmDHN-4	1769	1789	+	14.2698	7.78e-06	0.0278	gaggtgacacatggcttgaat
Glyma.08G294000	bHLH	GmDHN-5	1850	1870	+	17.6667	6.45e-07	0.00803	cttaaggcacgtgtgtagctg
Glyma.08G294000	bHLH	GmDHN-5	1432	1452	+	16.0159	2.46e-06	0.0141	attgtcacacgtggtgatcaa
Glyma.08G294000	bHLH	GmDHN-6	1927	1947	+	18.2381	3.81e-07	0.00639	cacgcagcacgtgtcagactt
Glyma.08G294000	bHLH	GmDHN-6	1895	1915	+	18.2063	3.93e-07	0.00639	gtccatgcacgtggcagctac
Glyma.08G294000	bHLH	GmDHN-6	1825	1845	+	17.254	9.23e-07	0.00819	gagtccacacgtgtcaagcca
Glyma.08G294000	bHLH	GmDHN-7	258	278	+	17.6349	6.64e-07	0.00803	attcgtccacgtgtcccgccc
Glyma.08G294000	bHLH	GmDHN-7	257	277	-	14.7937	5.65e-06	0.0232	GGCGGGACACGTGGACGAATA
Glyma.08G294000	bHLH	GmDHN-8	1849	1869	+	18.3492	3.43e-07	0.00627	cacacggcacgtgtcagactt
Glyma.08G294000	bHLH	GmDHN-8	1745	1765	-	17.3651	8.4e-07	0.00803	GGTTTGACACGTGCGGCCCAA
Glyma.08G294000	bHLH	GmDHN-8	1746	1766	+	16.3968	1.85e-06	0.0121	tgggccgcacgtgtcaaacca
Glyma.08G294000	bHLH	GmDHN-8	1805	1825	-	14.3492	7.42e-06	0.0277	GCATGGACACGTGTTGGTGTC
Glyma.08G294000	bHLH	GmDHN-8	1848	1868	-	14.1587	8.31e-06	0.0289	AGTCTGACACGTGCCGTGTGG
Glyma.08G294000	bHLH	GmLEA1-1	1764	1784	-	16.0159	2.46e-06	0.0141	TTAGGGACACGTGGCAATCAA
Glyma.08G294000	bHLH	GmLEA1-1	1765	1785	+	14.4921	6.81e-06	0.0262	tgattgccacgtgtccctaac
Glyma.08G294000	bHLH	GmLEA1-1	1875	1895	+	14.2857	7.71e-06	0.0278	gcactgacacgtgtgcaaaag
Glyma.08G294000	bHLH	GmLEA1-3	297	317	-	17.4603	7.73e-07	0.00803	GAGAACGCACGTGTTGTTCCT
Glyma.08G294000	bHLH	GmLEA1-5	400	420	-	19.4762	1.08e-07	0.00416	GGGGTGCCACGTGGTGCAGCT
Glyma.08G294000	bHLH	GmLEA1-5	401	421	+	18.6032	2.68e-07	0.00564	gctgcaccacgtggcacccct
Glyma.08G294000	bHLH	GmLEA1-5	1849	1869	-	15.3651	3.89e-06	0.0193	CATTGCACACGTGGCATGGTT
Glyma.08G294000	bHLH	GmLEA1-5	1867	1887	-	13.9683	9.27e-06	0.0307	AATCTTACACGTGTCCAACAT
Glyma.08G294000	bHLH	GmLEA1-6	1572	1592	+	16.7778	1.37e-06	0.0103	cagaacgcacgtgactagtac
Glyma.08G294000	bHLH	GmLEA1-7	1728	1748	-	15.2857	4.1e-06	0.0197	TTAGGGACACGTGGCAAACAA
Glyma.08G294000	bHLH	GmLEA2-4	1805	1825	-	19.0317	1.73e-07	0.00506	CGTGTCGCACGTGTCCTCCCT
Glyma.08G294000	bHLH	GmLEA2-4	1806	1826	+	17.873	5.36e-07	0.00784	gggaggacacgtgcgacacgt
Glyma.08G294000	bHLH	GmLEA2-4	1855	1875	-	16.0159	2.46e-06	0.0141	CTCCTCACACGTGTTCACCGT
Glyma.08G294000	bHLH	GmLEA2-4	1856	1876	+	14	9.1e-06	0.0306	cggtgaacacgtgtgaggagc
Glyma.08G294000	bHLH	GmLEA2-5	1925	1945	-	17.381	8.28e-07	0.00803	GTCGTCGCACGTGACTTTTGG
Glyma.08G294000	bHLH	GmLEA2-5	1945	1965	-	17.2857	8.99e-07	0.00819	GTGTCGACACGTGACGACGTG
Glyma.08G294000	bHLH	GmLEA2-5	1946	1966	+	14.6508	6.18e-06	0.0241	acgtcgtcacgtgtcgacacc
Glyma.08G294000	bHLH	GmLEA3-1	713	733	-	16.9365	1.2e-06	0.00975	GACGATCCACGTGGCGATTCT
Glyma.08G294000	bHLH	GmLEA3-1	714	734	+	14.3492	7.42e-06	0.0277	gaatcgccacgtggatcgtct
Glyma.08G294000	bHLH	GmLEA3-11	1785	1805	-	14.1587	8.31e-06	0.0289	TCTATTGCACGTGTGAGGCAC
Glyma.08G294000	bHLH	GmLEA3-5	974	994	-	16.9048	1.23e-06	0.00975	GACCATCCACGTGGCAATGTT
Glyma.08G294000	bHLH	GmLEA4_1	1792	1812	-	17.5397	7.22e-07	0.00803	GAGGCGACACGTGGAGGGAAA
Glyma.08G294000	bHLH	GmLEA4_1	1822	1842	-	17.4127	8.06e-07	0.00803	CTAGTGACACGTGGAGGAGAG
Glyma.08G294000	bHLH	GmLEA4_10	1887	1907	-	19.4762	1.08e-07	0.00416	ACGCCGCCACGTGTCATGCAC
Glyma.08G294000	bHLH	GmLEA4_10	1888	1908	+	15.0635	4.75e-06	0.0211	tgcatgacacgtggcggcgtg
Glyma.08G294000	bHLH	GmLEA4_10	1867	1887	-	14.0952	8.62e-06	0.0297	CCTTCTCCACGTGTCCACCTA
Glyma.08G294000	bHLH	GmLEA4_12	1863	1883	-	14.8889	5.32e-06	0.0228	CATTCAGCACGTGTTTCTTCC
Glyma.08G294000	bHLH	GmLEA4_13	1060	1080	-	19.3175	1.28e-07	0.00416	GGGATGGCACGTGCCCTAGAA
Glyma.08G294000	bHLH	GmLEA4_13	1792	1812	+	19.3175	1.28e-07	0.00416	gggatggcacgtgccctagaa
Glyma.08G294000	bHLH	GmLEA4_13	1061	1081	+	14.7302	5.88e-06	0.0232	tctagggcacgtgccatccca
Glyma.08G294000	bHLH	GmLEA4_13	1791	1811	-	14.7302	5.88e-06	0.0232	TCTAGGGCACGTGCCATCCCA
Glyma.08G294000	bHLH	GmLEA4_14	1060	1080	-	19.3175	1.28e-07	0.00416	GGGATGGCACGTGCCCTAGAA
Glyma.08G294000	bHLH	GmLEA4_14	1792	1812	+	19.3175	1.28e-07	0.00416	gggatggcacgtgccctagaa
Glyma.08G294000	bHLH	GmLEA4_14	1061	1081	+	14.7302	5.88e-06	0.0232	tctagggcacgtgccatccca
Glyma.08G294000	bHLH	GmLEA4_14	1791	1811	-	14.7302	5.88e-06	0.0232	TCTAGGGCACGTGCCATCCCA
Glyma.08G294000	bHLH	GmLEA4_15	1690	1710	-	21.5397	8.41e-09	0.00246	GAGTTGGCACGTGTCAATGCC
Glyma.08G294000	bHLH	GmLEA4_15	1691	1711	+	14.2698	7.78e-06	0.0278	gcattgacacgtgccaactcg
Glyma.08G294000	bHLH	GmLEA4_16	1851	1871	+	16.5714	1.61e-06	0.0115	ccaagcacacgtgtcactcac
Glyma.08G294000	bHLH	GmLEA4_16	1850	1870	-	14.873	5.37e-06	0.0228	TGAGTGACACGTGTGCTTGGG
Glyma.08G294000	bHLH	GmLEA4_17	1799	1819	+	17.5556	7.12e-07	0.00803	ccgagaacacgtggcaggctc
Glyma.08G294000	bHLH	GmLEA4_17	1817	1837	-	17.3492	8.51e-07	0.00803	GCTTTGGCACGTGTGTTTGAG
Glyma.08G294000	bHLH	GmLEA4_17	1798	1818	-	16.873	1.27e-06	0.00975	AGCCTGCCACGTGTTCTCGGC
Glyma.08G294000	bHLH	GmLEA4_19	1809	1829	+	19.873	6.91e-08	0.00416	agagcggcacgtgccttacac
Glyma.08G294000	bHLH	GmLEA4_19	1808	1828	-	15.6032	3.3e-06	0.0179	TGTAAGGCACGTGCCGCTCTT
Glyma.08G294000	bHLH	GmLEA4_19	1838	1858	-	15.0952	4.65e-06	0.0211	GTATTAGCACGTGTCCAACTT
Glyma.08G294000	bHLH	GmLEA4_19	1819	1839	-	13.9524	9.35e-06	0.0307	TTTAAGACACGTGTAAGGCAC
Glyma.08G294000	bHLH	GmLEA4_2	116	136	+	18.5873	2.72e-07	0.00564	gtgatcccacgtggtcgaaac
Glyma.08G294000	bHLH	GmLEA4_21	1276	1296	-	18.6508	2.55e-07	0.00564	GCTTTGCCACGTGTGCTTCAG
Glyma.08G294000	bHLH	GmLEA4_21	1257	1277	-	16.381	1.87e-06	0.0121	AGCATGCCACGTGTTCTTGGC
Glyma.08G294000	bHLH	GmLEA4_21	1258	1278	+	13.8889	9.7e-06	0.0315	ccaagaacacgtggcatgctg
Glyma.08G294000	bHLH	GmLEA4_22	1687	1707	-	17.3651	8.4e-07	0.00803	GAGTTTGCACGTGTCAATTCC
Glyma.08G294000	bHLH	GmLEA4_3	1821	1841	-	17.7937	5.76e-07	0.00802	TTCTTGACACGTGCCCCTCTG
Glyma.08G294000	bHLH	GmLEA4_4	1832	1852	-	19.4762	1.08e-07	0.00416	ACGCCGCCACGTGTCATGCAC
Glyma.08G294000	bHLH	GmLEA4_4	1833	1853	+	15.0635	4.75e-06	0.0211	tgcatgacacgtggcggcgtg
Glyma.08G294000	bHLH	GmLEA4_7	1848	1868	-	18.5714	2.76e-07	0.00564	AGAGTGACACGTGTCCTTCAC
Glyma.08G294000	bHLH	GmLEA4_7	1849	1869	+	14.3333	7.49e-06	0.0277	tgaaggacacgtgtcactctc
Glyma.08G294000	bHLH	GmLEA5-1	1655	1675	+	16.5079	1.69e-06	0.0117	gacctcacacgtgtcacttgg
Glyma.08G294000	bHLH	GmLEA5-1	1719	1739	-	16.127	2.26e-06	0.0138	GCACTGACACGTGCAACACAG
Glyma.08G294000	bHLH	GmLEA5-1	1654	1674	-	15.0635	4.75e-06	0.0211	CAAGTGACACGTGTGAGGTCT
Glyma.08G294000	bHLH	GmLEA5-2	1648	1668	+	16.7143	1.44e-06	0.0105	gaccccacacgtgtcacttgg
Glyma.08G294000	bHLH	GmLEA5-2	1712	1732	-	15.3016	4.06e-06	0.0197	GCATTGACACGTGCAACACAG
Glyma.08G294000	bHLH	GmLEA5-2	1647	1667	-	15.2381	4.23e-06	0.02	CAAGTGACACGTGTGGGGTCT
Glyma.08G294000	bHLH	GmLEA5-4	649	669	-	15.873	2.72e-06	0.015	AACATGACACGTGACCGTCAA
Glyma.08G294000	bHLH	GmLEA5-4	681	701	-	15.4444	3.68e-06	0.0192	AACATGACACGTGACAGTCAT
Glyma.08G294000	bHLH	GmLEA6-1	1912	1932	+	16.4921	1.71e-06	0.0117	gggatcccacgtgtgttatac
Glyma.08G294000	bHLH	GmLEA6-1	1911	1931	-	14.9524	5.1e-06	0.0223	TATAACACACGTGGGATCCCG
Glyma.08G294000	bHLH	GmLEA6-2	1871	1891	+	17.0476	1.1e-06	0.00918	ggatccccacgtgtgttacac
Glyma.08G294000	bHLH	GmLEA6-2	1870	1890	-	15.4444	3.68e-06	0.0192	TGTAACACACGTGGGGATCCC
Glyma.08G294000	bHLH	GmSMP-2	767	787	+	17.0635	1.08e-06	0.00918	cataagacacgtgacggggac
Glyma.08G294000	bHLH	GmSMP-2	1836	1856	-	16.254	2.06e-06	0.013	GTGATGACACGTGGCGAATGT
Glyma.08G294000	bHLH	GmSMP-2	1837	1857	+	15.3651	3.89e-06	0.0193	cattcgccacgtgtcatcact
Glyma.08G303900	bHLH	GmDHN-3	1826	1833	+	16.0746	4.93e-06	0.121	ccacgtgg
Glyma.08G303900	bHLH	GmDHN-3	1826	1833	-	16.0746	4.93e-06	0.121	CCACGTGG
Glyma.08G303900	bHLH	GmDHN-6	1901	1908	-	15.3134	9.85e-06	0.171	CCACGTGC
Glyma.08G303900	bHLH	GmLEA1-5	407	414	+	16.0746	4.93e-06	0.121	ccacgtgg
Glyma.08G303900	bHLH	GmLEA1-5	407	414	-	16.0746	4.93e-06	0.121	CCACGTGG
Glyma.08G303900	bHLH	GmLEA1-6	1578	1585	-	15.5373	8.35e-06	0.164	TCACGTGC
Glyma.08G303900	bHLH	GmLEA2-5	1932	1939	+	15.5373	8.35e-06	0.164	tcacgtgc
Glyma.08G303900	bHLH	GmLEA3-1	720	727	+	16.0746	4.93e-06	0.121	ccacgtgg
Glyma.08G303900	bHLH	GmLEA3-1	720	727	-	16.0746	4.93e-06	0.121	CCACGTGG
Glyma.08G303900	bHLH	GmLEA3-5	981	988	+	16.0746	4.93e-06	0.121	ccacgtgg
Glyma.08G303900	bHLH	GmLEA3-5	981	988	-	16.0746	4.93e-06	0.121	CCACGTGG
Glyma.08G303900	bHLH	GmLEA4_19	1495	1502	-	15.5373	8.35e-06	0.164	TCACGTGC
Glyma.08G303900	bHLH	GmLEA4_2	122	129	+	16.0746	4.93e-06	0.121	ccacgtgg
Glyma.08G303900	bHLH	GmLEA4_2	122	129	-	16.0746	4.93e-06	0.121	CCACGTGG
Glyma.08G303900	bHLH	GmLEA4_27	426	433	-	15.3134	9.85e-06	0.171	CCACGTGC
Glyma.08G303900	bHLH	GmLEA4_9	1838	1845	+	16.0746	4.93e-06	0.121	ccacgtgg
Glyma.08G303900	bHLH	GmLEA4_9	1838	1845	-	16.0746	4.93e-06	0.121	CCACGTGG
Glyma.08G346300	bHLH	GmDHN-4	1842	1849	-	14.7097	9.85e-06	0.0935	ACACGTGC
Glyma.08G346300	bHLH	GmDHN-5	1856	1863	-	14.7097	9.85e-06	0.0935	ACACGTGC
Glyma.08G346300	bHLH	GmDHN-6	1901	1908	-	17.4624	1.5e-06	0.0734	CCACGTGC
Glyma.08G346300	bHLH	GmDHN-6	1933	1940	-	14.7097	9.85e-06	0.0935	ACACGTGC
Glyma.08G346300	bHLH	GmDHN-8	1752	1759	-	14.7097	9.85e-06	0.0935	ACACGTGC
Glyma.08G346300	bHLH	GmDHN-8	1855	1862	-	14.7097	9.85e-06	0.0935	ACACGTGC
Glyma.08G346300	bHLH	GmLEA1-3	304	311	+	14.7097	9.85e-06	0.0935	acacgtgc
Glyma.08G346300	bHLH	GmLEA1-6	1578	1585	-	15.2796	6.42e-06	0.0935	TCACGTGC
Glyma.08G346300	bHLH	GmLEA2-4	1812	1819	+	14.7097	9.85e-06	0.0935	acacgtgc
Glyma.08G346300	bHLH	GmLEA2-5	1932	1939	+	15.2796	6.42e-06	0.0935	tcacgtgc
Glyma.08G346300	bHLH	GmLEA3-11	1792	1799	+	14.7097	9.85e-06	0.0935	acacgtgc
Glyma.08G346300	bHLH	GmLEA4_12	1870	1877	+	14.7097	9.85e-06	0.0935	acacgtgc
Glyma.08G346300	bHLH	GmLEA4_13	1067	1074	+	15.8925	3e-06	0.0734	gcacgtgc
Glyma.08G346300	bHLH	GmLEA4_13	1067	1074	-	15.8925	3e-06	0.0734	GCACGTGC
Glyma.08G346300	bHLH	GmLEA4_13	1798	1805	+	15.8925	3e-06	0.0734	gcacgtgc
Glyma.08G346300	bHLH	GmLEA4_13	1798	1805	-	15.8925	3e-06	0.0734	GCACGTGC
Glyma.08G346300	bHLH	GmLEA4_14	1067	1074	+	15.8925	3e-06	0.0734	gcacgtgc
Glyma.08G346300	bHLH	GmLEA4_14	1067	1074	-	15.8925	3e-06	0.0734	GCACGTGC
Glyma.08G346300	bHLH	GmLEA4_14	1798	1805	+	15.8925	3e-06	0.0734	gcacgtgc
Glyma.08G346300	bHLH	GmLEA4_14	1798	1805	-	15.8925	3e-06	0.0734	GCACGTGC
Glyma.08G346300	bHLH	GmLEA4_15	1697	1704	+	14.7097	9.85e-06	0.0935	acacgtgc
Glyma.08G346300	bHLH	GmLEA4_17	1824	1831	+	14.7097	9.85e-06	0.0935	acacgtgc
Glyma.08G346300	bHLH	GmLEA4_19	1815	1822	+	15.8925	3e-06	0.0734	gcacgtgc
Glyma.08G346300	bHLH	GmLEA4_19	1815	1822	-	15.8925	3e-06	0.0734	GCACGTGC
Glyma.08G346300	bHLH	GmLEA4_19	1495	1502	-	15.2796	6.42e-06	0.0935	TCACGTGC
Glyma.08G346300	bHLH	GmLEA4_19	1845	1852	+	14.7097	9.85e-06	0.0935	acacgtgc
Glyma.08G346300	bHLH	GmLEA4_22	1694	1701	+	14.7097	9.85e-06	0.0935	acacgtgc
Glyma.08G346300	bHLH	GmLEA4_27	426	433	-	17.4624	1.5e-06	0.0734	CCACGTGC
Glyma.08G346300	bHLH	GmLEA4_3	1828	1835	-	14.7097	9.85e-06	0.0935	ACACGTGC
Glyma.08G346300	bHLH	GmLEA5-1	1726	1733	-	14.7097	9.85e-06	0.0935	ACACGTGC
Glyma.08G346300	bHLH	GmLEA5-2	1719	1726	-	14.7097	9.85e-06	0.0935	ACACGTGC
Glyma.09G098300	bHLH	GmDHN-3	1825	1834	+	15.2553	1.98e-06	0.0351	gccacgtggc
Glyma.09G098300	bHLH	GmDHN-3	1825	1834	-	15.2553	1.98e-06	0.0351	GCCACGTGGC
Glyma.09G098300	bHLH	GmDHN-5	1855	1864	+	14.9894	3.09e-06	0.0351	ggcacgtgtg
Glyma.09G098300	bHLH	GmDHN-5	1855	1864	-	14.9894	3.09e-06	0.0351	CACACGTGCC
Glyma.09G098300	bHLH	GmDHN-6	1900	1909	+	15.0319	2.3e-06	0.0351	tgcacgtggc
Glyma.09G098300	bHLH	GmDHN-6	1900	1909	-	15.0319	2.3e-06	0.0351	GCCACGTGCA
Glyma.09G098300	bHLH	GmDHN-8	1751	1760	+	14.9894	3.09e-06	0.0351	cgcacgtgtc
Glyma.09G098300	bHLH	GmDHN-8	1751	1760	-	14.9894	3.09e-06	0.0351	GACACGTGCG
Glyma.09G098300	bHLH	GmDHN-8	1854	1863	+	14.6915	4.29e-06	0.0351	ggcacgtgtc
Glyma.09G098300	bHLH	GmDHN-8	1854	1863	-	14.6915	4.29e-06	0.0351	GACACGTGCC
Glyma.09G098300	bHLH	GmLEA1-1	1770	1779	+	13.9255	9.1e-06	0.0418	gccacgtgtc
Glyma.09G098300	bHLH	GmLEA1-1	1770	1779	-	13.9255	9.1e-06	0.0418	GACACGTGGC
Glyma.09G098300	bHLH	GmLEA1-3	303	312	+	13.9681	8.62e-06	0.0418	aacacgtgcg
Glyma.09G098300	bHLH	GmLEA1-3	303	312	-	13.9681	8.62e-06	0.0418	CGCACGTGTT
Glyma.09G098300	bHLH	GmLEA1-5	406	415	+	14.234	5.25e-06	0.0351	accacgtggc
Glyma.09G098300	bHLH	GmLEA1-5	406	415	-	14.234	5.25e-06	0.0351	GCCACGTGGT
Glyma.09G098300	bHLH	GmLEA1-5	1855	1864	+	14.2234	5.72e-06	0.0351	gccacgtgtg
Glyma.09G098300	bHLH	GmLEA1-5	1855	1864	-	14.2234	5.72e-06	0.0351	CACACGTGGC
Glyma.09G098300	bHLH	GmLEA1-6	1577	1586	+	14.6915	4.29e-06	0.0351	cgcacgtgac
Glyma.09G098300	bHLH	GmLEA1-6	1577	1586	-	14.6915	4.29e-06	0.0351	GTCACGTGCG
Glyma.09G098300	bHLH	GmLEA1-7	1734	1743	+	13.9255	9.1e-06	0.0418	gccacgtgtc
Glyma.09G098300	bHLH	GmLEA1-7	1734	1743	-	13.9255	9.1e-06	0.0418	GACACGTGGC
Glyma.09G098300	bHLH	GmLEA2-4	1811	1820	+	14.9894	3.09e-06	0.0351	gacacgtgcg
Glyma.09G098300	bHLH	GmLEA2-4	1811	1820	-	14.9894	3.09e-06	0.0351	CGCACGTGTC
Glyma.09G098300	bHLH	GmLEA2-5	1931	1940	+	14.6915	4.29e-06	0.0351	gtcacgtgcg
Glyma.09G098300	bHLH	GmLEA2-5	1931	1940	-	14.6915	4.29e-06	0.0351	CGCACGTGAC
Glyma.09G098300	bHLH	GmLEA3-1	719	728	+	14.266	5.09e-06	0.0351	gccacgtgga
Glyma.09G098300	bHLH	GmLEA3-1	719	728	-	14.266	5.09e-06	0.0351	TCCACGTGGC
Glyma.09G098300	bHLH	GmLEA3-11	1791	1800	+	14	7.53e-06	0.0418	cacacgtgca
Glyma.09G098300	bHLH	GmLEA3-11	1791	1800	-	14	7.53e-06	0.0418	TGCACGTGTG
Glyma.09G098300	bHLH	GmLEA3-5	980	989	+	14.266	5.09e-06	0.0351	gccacgtgga
Glyma.09G098300	bHLH	GmLEA3-5	980	989	-	14.266	5.09e-06	0.0351	TCCACGTGGC
Glyma.09G098300	bHLH	GmLEA4_10	1893	1902	+	13.9255	9.1e-06	0.0418	gacacgtggc
Glyma.09G098300	bHLH	GmLEA4_10	1893	1902	-	13.9255	9.1e-06	0.0418	GCCACGTGTC
Glyma.09G098300	bHLH	GmLEA4_13	1066	1075	+	16.7872	1.39e-07	0.00408	ggcacgtgcc
Glyma.09G098300	bHLH	GmLEA4_13	1066	1075	-	16.7872	1.39e-07	0.00408	GGCACGTGCC
Glyma.09G098300	bHLH	GmLEA4_13	1797	1806	+	16.7872	1.39e-07	0.00408	ggcacgtgcc
Glyma.09G098300	bHLH	GmLEA4_13	1797	1806	-	16.7872	1.39e-07	0.00408	GGCACGTGCC
Glyma.09G098300	bHLH	GmLEA4_14	1066	1075	+	16.7872	1.39e-07	0.00408	ggcacgtgcc
Glyma.09G098300	bHLH	GmLEA4_14	1066	1075	-	16.7872	1.39e-07	0.00408	GGCACGTGCC
Glyma.09G098300	bHLH	GmLEA4_14	1797	1806	+	16.7872	1.39e-07	0.00408	ggcacgtgcc
Glyma.09G098300	bHLH	GmLEA4_14	1797	1806	-	16.7872	1.39e-07	0.00408	GGCACGTGCC
Glyma.09G098300	bHLH	GmLEA4_15	1696	1705	+	14.6915	4.29e-06	0.0351	gacacgtgcc
Glyma.09G098300	bHLH	GmLEA4_15	1696	1705	-	14.6915	4.29e-06	0.0351	GGCACGTGTC
Glyma.09G098300	bHLH	GmLEA4_17	1823	1832	+	14.9894	3.09e-06	0.0351	cacacgtgcc
Glyma.09G098300	bHLH	GmLEA4_17	1823	1832	-	14.9894	3.09e-06	0.0351	GGCACGTGTG
Glyma.09G098300	bHLH	GmLEA4_19	1814	1823	+	16.7872	1.39e-07	0.00408	ggcacgtgcc
Glyma.09G098300	bHLH	GmLEA4_19	1814	1823	-	16.7872	1.39e-07	0.00408	GGCACGTGCC
Glyma.09G098300	bHLH	GmLEA4_2	121	130	+	14.5319	4.61e-06	0.0351	cccacgtggt
Glyma.09G098300	bHLH	GmLEA4_2	121	130	-	14.5319	4.61e-06	0.0351	ACCACGTGGG
Glyma.09G098300	bHLH	GmLEA4_21	1282	1291	+	14.2234	5.72e-06	0.0351	cacacgtggc
Glyma.09G098300	bHLH	GmLEA4_21	1282	1291	-	14.2234	5.72e-06	0.0351	GCCACGTGTG
Glyma.09G098300	bHLH	GmLEA4_27	425	434	+	14.0106	6.81e-06	0.0401	agcacgtgga
Glyma.09G098300	bHLH	GmLEA4_27	425	434	-	14.0106	6.81e-06	0.0401	TCCACGTGCT
Glyma.09G098300	bHLH	GmLEA4_3	1827	1836	+	14.6915	4.29e-06	0.0351	ggcacgtgtc
Glyma.09G098300	bHLH	GmLEA4_3	1827	1836	-	14.6915	4.29e-06	0.0351	GACACGTGCC
Glyma.09G098300	bHLH	GmLEA4_4	1838	1847	+	13.9255	9.1e-06	0.0418	gacacgtggc
Glyma.09G098300	bHLH	GmLEA4_4	1838	1847	-	13.9255	9.1e-06	0.0418	GCCACGTGTC
Glyma.09G098300	bHLH	GmLEA6-1	1917	1926	+	14.5213	4.77e-06	0.0351	cccacgtgtg
Glyma.09G098300	bHLH	GmLEA6-1	1917	1926	-	14.5213	4.77e-06	0.0351	CACACGTGGG
Glyma.09G098300	bHLH	GmLEA6-2	1876	1885	+	14.5213	4.77e-06	0.0351	cccacgtgtg
Glyma.09G098300	bHLH	GmLEA6-2	1876	1885	-	14.5213	4.77e-06	0.0351	CACACGTGGG
Glyma.09G098300	bHLH	GmSMP-2	1842	1851	+	13.9255	9.1e-06	0.0418	gccacgtgtc
Glyma.09G098300	bHLH	GmSMP-2	1842	1851	-	13.9255	9.1e-06	0.0418	GACACGTGGC
Glyma.11G054600	bHLH	GmDHN-3	1825	1833	+	15.8925	1.14e-06	0.0417	gccacgtgg
Glyma.11G054600	bHLH	GmDHN-3	1826	1834	-	15.8925	1.14e-06	0.0417	GCCACGTGG
Glyma.11G054600	bHLH	GmDHN-6	1901	1909	-	16.2366	6.84e-07	0.0417	GCCACGTGC
Glyma.11G054600	bHLH	GmDHN-8	1751	1759	+	14.6129	5.9e-06	0.0482	cgcacgtgt
Glyma.11G054600	bHLH	GmLEA1-1	1770	1778	+	14.7312	4.11e-06	0.0417	gccacgtgt
Glyma.11G054600	bHLH	GmLEA1-3	304	312	-	14.6129	5.9e-06	0.0482	CGCACGTGT
Glyma.11G054600	bHLH	GmLEA1-5	407	415	-	15.8925	1.14e-06	0.0417	GCCACGTGG
Glyma.11G054600	bHLH	GmLEA1-5	1855	1863	+	14.7312	4.11e-06	0.0417	gccacgtgt
Glyma.11G054600	bHLH	GmLEA1-5	406	414	+	14.6559	5.15e-06	0.0459	accacgtgg
Glyma.11G054600	bHLH	GmLEA1-6	1577	1585	+	14.4839	6.94e-06	0.0535	cgcacgtga
Glyma.11G054600	bHLH	GmLEA1-7	1734	1742	+	14.7312	4.11e-06	0.0417	gccacgtgt
Glyma.11G054600	bHLH	GmLEA2-4	1812	1820	-	14.6129	5.9e-06	0.0482	CGCACGTGT
Glyma.11G054600	bHLH	GmLEA2-5	1932	1940	-	14.4839	6.94e-06	0.0535	CGCACGTGA
Glyma.11G054600	bHLH	GmLEA3-1	719	727	+	15.8925	1.14e-06	0.0417	gccacgtgg
Glyma.11G054600	bHLH	GmLEA3-1	720	728	-	14.3548	7.46e-06	0.0535	TCCACGTGG
Glyma.11G054600	bHLH	GmLEA3-5	980	988	+	15.8925	1.14e-06	0.0417	gccacgtgg
Glyma.11G054600	bHLH	GmLEA3-5	981	989	-	14.3548	7.46e-06	0.0535	TCCACGTGG
Glyma.11G054600	bHLH	GmLEA4_10	1894	1902	-	14.7312	4.11e-06	0.0417	GCCACGTGT
Glyma.11G054600	bHLH	GmLEA4_13	1066	1074	+	15.086	2.74e-06	0.0417	ggcacgtgc
Glyma.11G054600	bHLH	GmLEA4_13	1067	1075	-	15.086	2.74e-06	0.0417	GGCACGTGC
Glyma.11G054600	bHLH	GmLEA4_13	1797	1805	+	15.086	2.74e-06	0.0417	ggcacgtgc
Glyma.11G054600	bHLH	GmLEA4_13	1798	1806	-	15.086	2.74e-06	0.0417	GGCACGTGC
Glyma.11G054600	bHLH	GmLEA4_14	1066	1074	+	15.086	2.74e-06	0.0417	ggcacgtgc
Glyma.11G054600	bHLH	GmLEA4_14	1067	1075	-	15.086	2.74e-06	0.0417	GGCACGTGC
Glyma.11G054600	bHLH	GmLEA4_14	1797	1805	+	15.086	2.74e-06	0.0417	ggcacgtgc
Glyma.11G054600	bHLH	GmLEA4_14	1798	1806	-	15.086	2.74e-06	0.0417	GGCACGTGC
Glyma.11G054600	bHLH	GmLEA4_17	1805	1813	-	14.7312	4.11e-06	0.0417	GCCACGTGT
Glyma.11G054600	bHLH	GmLEA4_19	1814	1822	+	15.086	2.74e-06	0.0417	ggcacgtgc
Glyma.11G054600	bHLH	GmLEA4_19	1815	1823	-	15.086	2.74e-06	0.0417	GGCACGTGC
Glyma.11G054600	bHLH	GmLEA4_2	121	129	+	16.9247	4.56e-07	0.0417	cccacgtgg
Glyma.11G054600	bHLH	GmLEA4_2	122	130	-	14.6559	5.15e-06	0.0459	ACCACGTGG
Glyma.11G054600	bHLH	GmLEA4_21	1264	1272	-	14.7312	4.11e-06	0.0417	GCCACGTGT
Glyma.11G054600	bHLH	GmLEA4_21	1283	1291	-	14.7312	4.11e-06	0.0417	GCCACGTGT
Glyma.11G054600	bHLH	GmLEA4_27	426	434	-	14.6989	4.63e-06	0.0454	TCCACGTGC
Glyma.11G054600	bHLH	GmLEA4_4	1839	1847	-	14.7312	4.11e-06	0.0417	GCCACGTGT
Glyma.11G054600	bHLH	GmLEA4_9	1837	1845	+	14.6559	5.15e-06	0.0459	accacgtgg
Glyma.11G054600	bHLH	GmLEA4_9	1838	1846	-	14.3548	7.46e-06	0.0535	TCCACGTGG
Glyma.11G054600	bHLH	GmLEA6-1	1917	1925	+	15.7634	1.89e-06	0.0417	cccacgtgt
Glyma.11G054600	bHLH	GmLEA6-2	1876	1884	+	15.7634	1.89e-06	0.0417	cccacgtgt
Glyma.11G054600	bHLH	GmSMP-2	1842	1850	+	14.7312	4.11e-06	0.0417	gccacgtgt
Glyma.11G054600	bHLH	GmSMP-4	1789	1797	+	14.7312	4.11e-06	0.0417	gccacgtgt
Glyma.11G131200	bHLH	GmLEA1-3	1811	1824	-	15.2381	5.18e-06	0.701	CGTGCCACTTGTTC
Glyma.11G131200	bHLH	GmLEA3-11	1173	1186	+	14.5397	9.56e-06	0.701	gcaccaacttgggt
Glyma.11G131200	bHLH	GmLEA3-6	226	239	+	14.5556	9.44e-06	0.701	aagccaacttgctt
Glyma.11G131200	bHLH	GmLEA4_4	1817	1830	-	15.5714	3.78e-06	0.701	TTCGCCACTTGTCC
Glyma.13G120700	bHLH	GmDHN-4	1842	1849	+	14.9217	8.35e-06	0.0585	gcacgtgt
Glyma.13G120700	bHLH	GmDHN-4	1842	1849	-	14.9217	8.35e-06	0.0585	ACACGTGC
Glyma.13G120700	bHLH	GmDHN-5	1856	1863	+	14.9217	8.35e-06	0.0585	gcacgtgt
Glyma.13G120700	bHLH	GmDHN-5	1856	1863	-	14.9217	8.35e-06	0.0585	ACACGTGC
Glyma.13G120700	bHLH	GmDHN-6	1933	1940	+	14.9217	8.35e-06	0.0585	gcacgtgt
Glyma.13G120700	bHLH	GmDHN-6	1933	1940	-	14.9217	8.35e-06	0.0585	ACACGTGC
Glyma.13G120700	bHLH	GmDHN-8	1752	1759	+	14.9217	8.35e-06	0.0585	gcacgtgt
Glyma.13G120700	bHLH	GmDHN-8	1752	1759	-	14.9217	8.35e-06	0.0585	ACACGTGC
Glyma.13G120700	bHLH	GmDHN-8	1855	1862	+	14.9217	8.35e-06	0.0585	gcacgtgt
Glyma.13G120700	bHLH	GmDHN-8	1855	1862	-	14.9217	8.35e-06	0.0585	ACACGTGC
Glyma.13G120700	bHLH	GmLEA1-3	304	311	+	14.9217	8.35e-06	0.0585	acacgtgc
Glyma.13G120700	bHLH	GmLEA1-3	304	311	-	14.9217	8.35e-06	0.0585	GCACGTGT
Glyma.13G120700	bHLH	GmLEA2-4	1812	1819	+	14.9217	8.35e-06	0.0585	acacgtgc
Glyma.13G120700	bHLH	GmLEA2-4	1812	1819	-	14.9217	8.35e-06	0.0585	GCACGTGT
Glyma.13G120700	bHLH	GmLEA3-11	1792	1799	+	14.9217	8.35e-06	0.0585	acacgtgc
Glyma.13G120700	bHLH	GmLEA3-11	1792	1799	-	14.9217	8.35e-06	0.0585	GCACGTGT
Glyma.13G120700	bHLH	GmLEA4_12	1870	1877	+	14.9217	8.35e-06	0.0585	acacgtgc
Glyma.13G120700	bHLH	GmLEA4_12	1870	1877	-	14.9217	8.35e-06	0.0585	GCACGTGT
Glyma.13G120700	bHLH	GmLEA4_13	1067	1074	+	17.3391	1.5e-06	0.0441	gcacgtgc
Glyma.13G120700	bHLH	GmLEA4_13	1067	1074	-	17.3391	1.5e-06	0.0441	GCACGTGC
Glyma.13G120700	bHLH	GmLEA4_13	1798	1805	+	17.3391	1.5e-06	0.0441	gcacgtgc
Glyma.13G120700	bHLH	GmLEA4_13	1798	1805	-	17.3391	1.5e-06	0.0441	GCACGTGC
Glyma.13G120700	bHLH	GmLEA4_14	1067	1074	+	17.3391	1.5e-06	0.0441	gcacgtgc
Glyma.13G120700	bHLH	GmLEA4_14	1067	1074	-	17.3391	1.5e-06	0.0441	GCACGTGC
Glyma.13G120700	bHLH	GmLEA4_14	1798	1805	+	17.3391	1.5e-06	0.0441	gcacgtgc
Glyma.13G120700	bHLH	GmLEA4_14	1798	1805	-	17.3391	1.5e-06	0.0441	GCACGTGC
Glyma.13G120700	bHLH	GmLEA4_15	1697	1704	+	14.9217	8.35e-06	0.0585	acacgtgc
Glyma.13G120700	bHLH	GmLEA4_15	1697	1704	-	14.9217	8.35e-06	0.0585	GCACGTGT
Glyma.13G120700	bHLH	GmLEA4_17	1824	1831	+	14.9217	8.35e-06	0.0585	acacgtgc
Glyma.13G120700	bHLH	GmLEA4_17	1824	1831	-	14.9217	8.35e-06	0.0585	GCACGTGT
Glyma.13G120700	bHLH	GmLEA4_19	1815	1822	+	17.3391	1.5e-06	0.0441	gcacgtgc
Glyma.13G120700	bHLH	GmLEA4_19	1815	1822	-	17.3391	1.5e-06	0.0441	GCACGTGC
Glyma.13G120700	bHLH	GmLEA4_19	1845	1852	+	14.9217	8.35e-06	0.0585	acacgtgc
Glyma.13G120700	bHLH	GmLEA4_19	1845	1852	-	14.9217	8.35e-06	0.0585	GCACGTGT
Glyma.13G120700	bHLH	GmLEA4_22	1694	1701	+	14.9217	8.35e-06	0.0585	acacgtgc
Glyma.13G120700	bHLH	GmLEA4_22	1694	1701	-	14.9217	8.35e-06	0.0585	GCACGTGT
Glyma.13G120700	bHLH	GmLEA4_3	1828	1835	+	14.9217	8.35e-06	0.0585	gcacgtgt
Glyma.13G120700	bHLH	GmLEA4_3	1828	1835	-	14.9217	8.35e-06	0.0585	ACACGTGC
Glyma.13G120700	bHLH	GmLEA5-1	1726	1733	+	14.9217	8.35e-06	0.0585	gcacgtgt
Glyma.13G120700	bHLH	GmLEA5-1	1726	1733	-	14.9217	8.35e-06	0.0585	ACACGTGC
Glyma.13G120700	bHLH	GmLEA5-2	1719	1726	+	14.9217	8.35e-06	0.0585	gcacgtgt
Glyma.13G120700	bHLH	GmLEA5-2	1719	1726	-	14.9217	8.35e-06	0.0585	ACACGTGC
Glyma.13G341700	bHLH	GmLEA1-3	1813	1821	-	15.4731	5.66e-06	0.473	GCCACTTGT
Glyma.13G341700	bHLH	GmLEA1-4	1489	1497	-	16.3333	2.09e-06	0.473	CCCACTTGG
Glyma.13G341700	bHLH	GmLEA4_1	1595	1603	+	15.4516	6.86e-06	0.473	gccacttga
Glyma.13G341700	bHLH	GmLEA4_4	1819	1827	-	15.4731	5.66e-06	0.473	GCCACTTGT
Glyma.13G341700	bHLH	GmLEA4_5	434	442	+	15.1828	8.05e-06	0.473	cccacttgt
Glyma.14G089600	bHLH	GmDHN-1	247	267	-	13.2639	9.61e-06	0.0439	AGAGCGAGACACGTGGACAAA
Glyma.14G089600	bHLH	GmDHN-2	1863	1883	-	18.7917	3.09e-07	0.0182	CGGCGGCAACACGTGACAGGA
Glyma.14G089600	bHLH	GmDHN-3	1818	1838	+	18.2083	4.87e-07	0.0194	ggtggtagccacgtggctatg
Glyma.14G089600	bHLH	GmDHN-3	1821	1841	-	13.5278	8.48e-06	0.0402	TCCCATAGCCACGTGGCTACC
Glyma.14G089600	bHLH	GmDHN-5	1433	1453	-	16.3333	1.79e-06	0.0249	GTTGATCACCACGTGTGACAA
Glyma.14G089600	bHLH	GmDHN-5	1851	1871	-	13.7917	7.46e-06	0.0389	GCAGCTACACACGTGCCTTAA
Glyma.14G089600	bHLH	GmDHN-6	1896	1916	-	15.25	3.44e-06	0.0281	TGTAGCTGCCACGTGCATGGA
Glyma.14G089600	bHLH	GmDHN-6	1928	1948	-	14.8194	4.37e-06	0.0286	AAAGTCTGACACGTGCTGCGT
Glyma.14G089600	bHLH	GmDHN-6	1893	1913	+	13.5972	8.2e-06	0.0402	gtgtccatgcacgtggcagct
Glyma.14G089600	bHLH	GmDHN-7	259	279	-	15.9167	2.32e-06	0.0251	AGGGCGGGACACGTGGACGAA
Glyma.14G089600	bHLH	GmDHN-8	1747	1767	-	15.3611	3.22e-06	0.0279	ATGGTTTGACACGTGCGGCCC
Glyma.14G089600	bHLH	GmDHN-8	1850	1870	-	15.1806	3.57e-06	0.0281	AAAGTCTGACACGTGCCGTGT
Glyma.14G089600	bHLH	GmLEA1-1	1763	1783	+	18.25	4.72e-07	0.0194	gttgattgccacgtgtcccta
Glyma.14G089600	bHLH	GmLEA1-1	1873	1893	+	13.1944	9.93e-06	0.0446	ctgcactgacacgtgtgcaaa
Glyma.14G089600	bHLH	GmLEA1-3	296	316	+	17.1806	1.02e-06	0.0232	gaggaacaacacgtgcgttct
Glyma.14G089600	bHLH	GmLEA1-5	399	419	+	17.8889	6.19e-07	0.0194	cagctgcaccacgtggcaccc
Glyma.14G089600	bHLH	GmLEA1-5	402	422	-	17.7917	6.64e-07	0.0194	GAGGGGTGCCACGTGGTGCAG
Glyma.14G089600	bHLH	GmLEA1-6	1573	1593	-	17.8889	6.19e-07	0.0194	GGTACTAGTCACGTGCGTTCT
Glyma.14G089600	bHLH	GmLEA1-7	1727	1747	+	17.0972	1.08e-06	0.0232	gttgtttgccacgtgtcccta
Glyma.14G089600	bHLH	GmLEA2-4	1807	1827	-	15.125	3.69e-06	0.0281	TACGTGTCGCACGTGTCCTCC
Glyma.14G089600	bHLH	GmLEA2-4	1854	1874	+	14.8333	4.34e-06	0.0286	gacggtgaacacgtgtgagga
Glyma.14G089600	bHLH	GmLEA2-4	1804	1824	+	14.1111	6.35e-06	0.035	aagggaggacacgtgcgacac
Glyma.14G089600	bHLH	GmLEA2-5	1947	1967	-	15.0972	3.75e-06	0.0281	CGGTGTCGACACGTGACGACG
Glyma.14G089600	bHLH	GmLEA2-5	1924	1944	+	14.1528	6.22e-06	0.0349	tccaaaagtcacgtgcgacga
Glyma.14G089600	bHLH	GmLEA3-1	712	732	+	14.3611	5.58e-06	0.034	cagaatcgccacgtggatcgt
Glyma.14G089600	bHLH	GmLEA3-11	1784	1804	+	16.5972	1.51e-06	0.0232	cgtgcctcacacgtgcaatag
Glyma.14G089600	bHLH	GmLEA4_1	1824	1844	-	13.2639	9.61e-06	0.0439	GGCTAGTGACACGTGGAGGAG
Glyma.14G089600	bHLH	GmLEA4_10	1886	1906	+	21	4.28e-08	0.00624	ggtgcatgacacgtggcggcg
Glyma.14G089600	bHLH	GmLEA4_10	1919	1939	+	14.8333	4.34e-06	0.0286	cgagcatgcgacgtgaccgag
Glyma.14G089600	bHLH	GmLEA4_12	1862	1882	+	14.3056	5.75e-06	0.0342	gggaagaaacacgtgctgaat
Glyma.14G089600	bHLH	GmLEA4_13	1059	1079	+	16.6389	1.47e-06	0.0232	tttctagggcacgtgccatcc
Glyma.14G089600	bHLH	GmLEA4_13	1793	1813	-	16.6389	1.47e-06	0.0232	TTTCTAGGGCACGTGCCATCC
Glyma.14G089600	bHLH	GmLEA4_13	1790	1810	+	15.9583	2.26e-06	0.0251	ttgggatggcacgtgccctag
Glyma.14G089600	bHLH	GmLEA4_13	1062	1082	-	15.9583	2.26e-06	0.0251	TTGGGATGGCACGTGCCCTAG
Glyma.14G089600	bHLH	GmLEA4_14	1059	1079	+	16.6389	1.47e-06	0.0232	tttctagggcacgtgccatcc
Glyma.14G089600	bHLH	GmLEA4_14	1793	1813	-	16.6389	1.47e-06	0.0232	TTTCTAGGGCACGTGCCATCC
Glyma.14G089600	bHLH	GmLEA4_14	1790	1810	+	15.9583	2.26e-06	0.0251	ttgggatggcacgtgccctag
Glyma.14G089600	bHLH	GmLEA4_14	1062	1082	-	15.9583	2.26e-06	0.0251	TTGGGATGGCACGTGCCCTAG
Glyma.14G089600	bHLH	GmLEA4_15	1689	1709	+	19.0417	2.52e-07	0.0182	gggcattgacacgtgccaact
Glyma.14G089600	bHLH	GmLEA4_16	1852	1872	-	15.3889	3.17e-06	0.0279	TGTGAGTGACACGTGTGCTTG
Glyma.14G089600	bHLH	GmLEA4_17	1800	1820	-	15.4028	3.15e-06	0.0279	TGAGCCTGCCACGTGTTCTCG
Glyma.14G089600	bHLH	GmLEA4_17	1819	1839	-	14.2222	6e-06	0.0349	GGGCTTTGGCACGTGTGTTTG
Glyma.14G089600	bHLH	GmLEA4_17	1797	1817	+	13.9444	6.91e-06	0.0374	tgccgagaacacgtggcaggc
Glyma.14G089600	bHLH	GmLEA4_17	1816	1836	+	13.6806	7.87e-06	0.0397	gctcaaacacacgtgccaaag
Glyma.14G089600	bHLH	GmLEA4_19	1810	1830	-	23.0278	4.57e-09	0.00133	CGTGTAAGGCACGTGCCGCTC
Glyma.14G089600	bHLH	GmLEA4_19	1807	1827	+	15.4306	3.1e-06	0.0279	taagagcggcacgtgccttac
Glyma.14G089600	bHLH	GmLEA4_19	1818	1838	+	15.0278	3.89e-06	0.0282	cgtgccttacacgtgtcttaa
Glyma.14G089600	bHLH	GmLEA4_2	117	137	-	15.3472	3.25e-06	0.0279	TGTTTCGACCACGTGGGATCA
Glyma.14G089600	bHLH	GmLEA4_21	1275	1295	+	15	3.96e-06	0.0282	gctgaagcacacgtggcaaag
Glyma.14G089600	bHLH	GmLEA4_21	1278	1298	-	13.7917	7.46e-06	0.0389	GGGCTTTGCCACGTGTGCTTC
Glyma.14G089600	bHLH	GmLEA4_21	1256	1276	+	13.75	7.61e-06	0.039	tgccaagaacacgtggcatgc
Glyma.14G089600	bHLH	GmLEA4_22	1686	1706	+	14.7222	4.61e-06	0.0292	gggaattgacacgtgcaaact
Glyma.14G089600	bHLH	GmLEA4_3	1820	1840	+	16.4861	1.63e-06	0.0237	acagaggggcacgtgtcaaga
Glyma.14G089600	bHLH	GmLEA4_4	1831	1851	+	18.7778	3.12e-07	0.0182	tgtgcatgacacgtggcggcg
Glyma.14G089600	bHLH	GmLEA4_7	1847	1867	+	15.4583	3.05e-06	0.0279	tgtgaaggacacgtgtcactc
Glyma.14G089600	bHLH	GmLEA4_7	1850	1870	-	13.5139	8.54e-06	0.0402	TGAGAGTGACACGTGTCCTTC
Glyma.14G089600	bHLH	GmLEA4_9	1833	1853	-	15.4167	3.12e-06	0.0279	CATGAACTCCACGTGGTATTT
Glyma.14G089600	bHLH	GmLEA5-4	680	700	+	17.4167	8.69e-07	0.0231	gatgactgtcacgtgtcatgt
Glyma.14G089600	bHLH	GmLEA5-4	648	668	+	15.9583	2.26e-06	0.0251	attgacggtcacgtgtcatgt
Glyma.14G089600	bHLH	GmLEA5-4	634	654	-	13.5833	8.26e-06	0.0402	CGTCAATGTCACTTGCTAACG
Glyma.14G089600	bHLH	GmLEA6-1	1910	1930	+	14.1528	6.22e-06	0.0349	gcgggatcccacgtgtgttat
Glyma.14G089600	bHLH	GmLEA6-2	1869	1889	+	14.8056	4.4e-06	0.0286	ggggatccccacgtgtgttac
Glyma.14G089600	bHLH	GmSMP-2	768	788	-	16.6806	1.43e-06	0.0232	CGTCCCCGTCACGTGTCTTAT
Glyma.14G089600	bHLH	GmSMP-2	765	785	+	15.2361	3.46e-06	0.0281	ggcataagacacgtgacgggg
Glyma.14G089600	bHLH	GmSMP-4	1881	1901	-	14.5694	5e-06	0.0311	CATGCTGAACACGTGTTGGTT
Glyma.15G064000	bHLH	GmASR-1	1244	1257	+	14.3981	2.78e-06	0.164	aagaaaacacgtga
Glyma.15G064000	bHLH	GmASR-3	414	427	+	14.3981	2.78e-06	0.164	aagaaaacacgtga
Glyma.15G064000	bHLH	GmDHN-1	252	265	-	14.6505	2.56e-06	0.164	AGCGAGACACGTGG
Glyma.15G064000	bHLH	GmLEA1-2	711	724	-	18.2136	4.71e-07	0.0692	AGCCATTCACGTGA
Glyma.15G064000	bHLH	GmSMP-2	767	780	+	20.1748	1.34e-07	0.0393	cataagacacgtga
Glyma.16G087300	bHLH	GmDHN-4	1842	1849	-	14.7097	9.85e-06	0.0935	ACACGTGC
Glyma.16G087300	bHLH	GmDHN-5	1856	1863	-	14.7097	9.85e-06	0.0935	ACACGTGC
Glyma.16G087300	bHLH	GmDHN-6	1901	1908	-	17.4624	1.5e-06	0.0735	CCACGTGC
Glyma.16G087300	bHLH	GmDHN-6	1933	1940	-	14.7097	9.85e-06	0.0935	ACACGTGC
Glyma.16G087300	bHLH	GmDHN-8	1752	1759	-	14.7097	9.85e-06	0.0935	ACACGTGC
Glyma.16G087300	bHLH	GmDHN-8	1855	1862	-	14.7097	9.85e-06	0.0935	ACACGTGC
Glyma.16G087300	bHLH	GmLEA1-3	304	311	+	14.7097	9.85e-06	0.0935	acacgtgc
Glyma.16G087300	bHLH	GmLEA1-6	1578	1585	-	15.2796	6.42e-06	0.0935	TCACGTGC
Glyma.16G087300	bHLH	GmLEA2-4	1812	1819	+	14.7097	9.85e-06	0.0935	acacgtgc
Glyma.16G087300	bHLH	GmLEA2-5	1932	1939	+	15.2796	6.42e-06	0.0935	tcacgtgc
Glyma.16G087300	bHLH	GmLEA3-11	1792	1799	+	14.7097	9.85e-06	0.0935	acacgtgc
Glyma.16G087300	bHLH	GmLEA4_12	1870	1877	+	14.7097	9.85e-06	0.0935	acacgtgc
Glyma.16G087300	bHLH	GmLEA4_13	1067	1074	+	15.8925	3e-06	0.0735	gcacgtgc
Glyma.16G087300	bHLH	GmLEA4_13	1067	1074	-	15.8925	3e-06	0.0735	GCACGTGC
Glyma.16G087300	bHLH	GmLEA4_13	1798	1805	+	15.8925	3e-06	0.0735	gcacgtgc
Glyma.16G087300	bHLH	GmLEA4_13	1798	1805	-	15.8925	3e-06	0.0735	GCACGTGC
Glyma.16G087300	bHLH	GmLEA4_14	1067	1074	+	15.8925	3e-06	0.0735	gcacgtgc
Glyma.16G087300	bHLH	GmLEA4_14	1067	1074	-	15.8925	3e-06	0.0735	GCACGTGC
Glyma.16G087300	bHLH	GmLEA4_14	1798	1805	+	15.8925	3e-06	0.0735	gcacgtgc
Glyma.16G087300	bHLH	GmLEA4_14	1798	1805	-	15.8925	3e-06	0.0735	GCACGTGC
Glyma.16G087300	bHLH	GmLEA4_15	1697	1704	+	14.7097	9.85e-06	0.0935	acacgtgc
Glyma.16G087300	bHLH	GmLEA4_17	1824	1831	+	14.7097	9.85e-06	0.0935	acacgtgc
Glyma.16G087300	bHLH	GmLEA4_19	1815	1822	+	15.8925	3e-06	0.0735	gcacgtgc
Glyma.16G087300	bHLH	GmLEA4_19	1815	1822	-	15.8925	3e-06	0.0735	GCACGTGC
Glyma.16G087300	bHLH	GmLEA4_19	1495	1502	-	15.2796	6.42e-06	0.0935	TCACGTGC
Glyma.16G087300	bHLH	GmLEA4_19	1845	1852	+	14.7097	9.85e-06	0.0935	acacgtgc
Glyma.16G087300	bHLH	GmLEA4_22	1694	1701	+	14.7097	9.85e-06	0.0935	acacgtgc
Glyma.16G087300	bHLH	GmLEA4_27	426	433	-	17.4624	1.5e-06	0.0735	CCACGTGC
Glyma.16G087300	bHLH	GmLEA4_3	1828	1835	-	14.7097	9.85e-06	0.0935	ACACGTGC
Glyma.16G087300	bHLH	GmLEA5-1	1726	1733	-	14.7097	9.85e-06	0.0935	ACACGTGC
Glyma.16G087300	bHLH	GmLEA5-2	1719	1726	-	14.7097	9.85e-06	0.0935	ACACGTGC
Glyma.17G075200	bHLH	GmDHN-1	253	267	-	14.2706	3.25e-06	0.0316	AGAGCGAGACACGTG
Glyma.17G075200	bHLH	GmDHN-3	1818	1832	+	21.8353	3.42e-08	0.005	ggtggtagccacgtg
Glyma.17G075200	bHLH	GmDHN-5	1857	1871	-	11.9647	8.39e-06	0.0613	GCAGCTACACACGTG
Glyma.17G075200	bHLH	GmDHN-6	1902	1916	-	15.2	2.12e-06	0.0258	TGTAGCTGCCACGTG
Glyma.17G075200	bHLH	GmDHN-6	1832	1846	-	12.4118	7.06e-06	0.0543	ATGGCTTGACACGTG
Glyma.17G075200	bHLH	GmDHN-6	1893	1907	+	12.2588	7.48e-06	0.0561	gtgtccatgcacgtg
Glyma.17G075200	bHLH	GmDHN-7	265	279	-	15.2118	2.11e-06	0.0258	AGGGCGGGACACGTG
Glyma.17G075200	bHLH	GmDHN-8	1744	1758	+	17.1765	7.75e-07	0.0189	tttgggccgcacgtg
Glyma.17G075200	bHLH	GmLEA1-1	1763	1777	+	17.3529	7.05e-07	0.0189	gttgattgccacgtg
Glyma.17G075200	bHLH	GmLEA1-5	408	422	-	19.3529	2.12e-07	0.0124	GAGGGGTGCCACGTG
Glyma.17G075200	bHLH	GmLEA1-6	1579	1593	-	16.3294	1.21e-06	0.0238	GGTACTAGTCACGTG
Glyma.17G075200	bHLH	GmLEA1-7	1727	1741	+	18.2235	4.27e-07	0.0189	gttgtttgccacgtg
Glyma.17G075200	bHLH	GmLEA1-7	1849	1863	+	11.9059	8.6e-06	0.0613	ctgcattgacacgtg
Glyma.17G075200	bHLH	GmLEA1-7	1789	1803	-	11.6471	9.52e-06	0.0648	CGTAGTTGCCGCGTG
Glyma.17G075200	bHLH	GmLEA2-4	1813	1827	-	14.6353	2.76e-06	0.0295	TACGTGTCGCACGTG
Glyma.17G075200	bHLH	GmLEA2-5	1953	1967	-	17.6	6.17e-07	0.0189	CGGTGTCGACACGTG
Glyma.17G075200	bHLH	GmLEA2-5	1933	1947	-	15.5176	1.82e-06	0.0254	GTGTCGTCGCACGTG
Glyma.17G075200	bHLH	GmLEA2-5	1789	1803	-	13.2	5.13e-06	0.0437	CGTGTTACGTACGTG
Glyma.17G075200	bHLH	GmLEA3-1	721	735	-	16.1882	1.3e-06	0.0238	CAGACGATCCACGTG
Glyma.17G075200	bHLH	GmLEA3-1	712	726	+	15.7765	1.6e-06	0.0238	cagaatcgccacgtg
Glyma.17G075200	bHLH	GmLEA3-11	1784	1798	+	22.2235	2.44e-08	0.005	cgtgcctcacacgtg
Glyma.17G075200	bHLH	GmLEA3-5	982	996	-	14.8118	2.55e-06	0.0295	CAGACCATCCACGTG
Glyma.17G075200	bHLH	GmLEA4_1	1830	1844	-	13.1529	5.23e-06	0.0437	GGCTAGTGACACGTG
Glyma.17G075200	bHLH	GmLEA4_10	1875	1889	-	12.7765	6.09e-06	0.0495	CACCTTCTCCACGTG
Glyma.17G075200	bHLH	GmLEA4_10	1886	1900	+	11.8118	8.91e-06	0.0621	ggtgcatgacacgtg
Glyma.17G075200	bHLH	GmLEA4_15	1698	1712	-	17.1765	7.75e-07	0.0189	CCGAGTTGGCACGTG
Glyma.17G075200	bHLH	GmLEA4_15	1689	1703	+	13.1882	5.15e-06	0.0437	gggcattgacacgtg
Glyma.17G075200	bHLH	GmLEA4_16	1858	1872	-	16.3059	1.22e-06	0.0238	TGTGAGTGACACGTG
Glyma.17G075200	bHLH	GmLEA4_17	1825	1839	-	17.4118	6.83e-07	0.0189	GGGCTTTGGCACGTG
Glyma.17G075200	bHLH	GmLEA4_17	1806	1820	-	15.8941	1.51e-06	0.0238	TGAGCCTGCCACGTG
Glyma.17G075200	bHLH	GmLEA4_19	1818	1832	+	21.1647	5.98e-08	0.00583	cgtgccttacacgtg
Glyma.17G075200	bHLH	GmLEA4_19	1816	1830	-	15.8588	1.54e-06	0.0238	CGTGTAAGGCACGTG
Glyma.17G075200	bHLH	GmLEA4_19	1807	1821	+	13.5412	4.44e-06	0.0419	taagagcggcacgtg
Glyma.17G075200	bHLH	GmLEA4_21	1284	1298	-	16.2353	1.28e-06	0.0238	GGGCTTTGCCACGTG
Glyma.17G075200	bHLH	GmLEA4_22	1695	1709	-	15.7412	1.63e-06	0.0238	CCGAGTTTGCACGTG
Glyma.17G075200	bHLH	GmLEA4_22	1686	1700	+	14.3059	3.2e-06	0.0316	gggaattgacacgtg
Glyma.17G075200	bHLH	GmLEA4_7	1856	1870	-	13.3176	4.88e-06	0.0437	TGAGAGTGACACGTG
Glyma.17G075200	bHLH	GmLEA5-1	1718	1732	+	14.5882	2.83e-06	0.0295	tctgtgttgcacgtg
Glyma.17G075200	bHLH	GmLEA5-2	1711	1725	+	14.5882	2.83e-06	0.0295	tctgtgttgcacgtg
Glyma.17G075200	bHLH	GmLEA5-4	680	694	+	15.2706	2.05e-06	0.0258	gatgactgtcacgtg
Glyma.17G075200	bHLH	GmLEA5-4	181	195	+	12.5059	6.79e-06	0.0537	ggcggcatccacgtc
Glyma.17G075200	bHLH	GmLEA6-2	1869	1883	+	19.6118	1.78e-07	0.0124	ggggatccccacgtg
Glyma.17G075200	bHLH	GmSMP-2	774	788	-	17.9765	4.94e-07	0.0189	CGTCCCCGTCACGTG
Glyma.19G256700	bHLH	GmDHN-4	1842	1849	-	15.6353	4.93e-06	0.0558	ACACGTGC
Glyma.19G256700	bHLH	GmDHN-4	1842	1849	+	14.8	9.85e-06	0.0659	gcacgtgt
Glyma.19G256700	bHLH	GmDHN-5	1856	1863	-	15.6353	4.93e-06	0.0558	ACACGTGC
Glyma.19G256700	bHLH	GmDHN-5	1856	1863	+	14.8	9.85e-06	0.0659	gcacgtgt
Glyma.19G256700	bHLH	GmDHN-6	1933	1940	-	15.6353	4.93e-06	0.0558	ACACGTGC
Glyma.19G256700	bHLH	GmDHN-6	1901	1908	-	15.4824	6.42e-06	0.0659	CCACGTGC
Glyma.19G256700	bHLH	GmDHN-6	1933	1940	+	14.8	9.85e-06	0.0659	gcacgtgt
Glyma.19G256700	bHLH	GmDHN-8	1752	1759	-	15.6353	4.93e-06	0.0558	ACACGTGC
Glyma.19G256700	bHLH	GmDHN-8	1855	1862	-	15.6353	4.93e-06	0.0558	ACACGTGC
Glyma.19G256700	bHLH	GmDHN-8	1752	1759	+	14.8	9.85e-06	0.0659	gcacgtgt
Glyma.19G256700	bHLH	GmDHN-8	1855	1862	+	14.8	9.85e-06	0.0659	gcacgtgt
Glyma.19G256700	bHLH	GmLEA1-3	304	311	+	15.6353	4.93e-06	0.0558	acacgtgc
Glyma.19G256700	bHLH	GmLEA1-3	304	311	-	14.8	9.85e-06	0.0659	GCACGTGT
Glyma.19G256700	bHLH	GmLEA2-4	1812	1819	+	15.6353	4.93e-06	0.0558	acacgtgc
Glyma.19G256700	bHLH	GmLEA2-4	1812	1819	-	14.8	9.85e-06	0.0659	GCACGTGT
Glyma.19G256700	bHLH	GmLEA3-11	1792	1799	+	15.6353	4.93e-06	0.0558	acacgtgc
Glyma.19G256700	bHLH	GmLEA3-11	1792	1799	-	14.8	9.85e-06	0.0659	GCACGTGT
Glyma.19G256700	bHLH	GmLEA4_12	1870	1877	+	15.6353	4.93e-06	0.0558	acacgtgc
Glyma.19G256700	bHLH	GmLEA4_12	1870	1877	-	14.8	9.85e-06	0.0659	GCACGTGT
Glyma.19G256700	bHLH	GmLEA4_13	1067	1074	+	17.7765	1.5e-06	0.0441	gcacgtgc
Glyma.19G256700	bHLH	GmLEA4_13	1067	1074	-	17.7765	1.5e-06	0.0441	GCACGTGC
Glyma.19G256700	bHLH	GmLEA4_13	1798	1805	+	17.7765	1.5e-06	0.0441	gcacgtgc
Glyma.19G256700	bHLH	GmLEA4_13	1798	1805	-	17.7765	1.5e-06	0.0441	GCACGTGC
Glyma.19G256700	bHLH	GmLEA4_14	1067	1074	+	17.7765	1.5e-06	0.0441	gcacgtgc
Glyma.19G256700	bHLH	GmLEA4_14	1067	1074	-	17.7765	1.5e-06	0.0441	GCACGTGC
Glyma.19G256700	bHLH	GmLEA4_14	1798	1805	+	17.7765	1.5e-06	0.0441	gcacgtgc
Glyma.19G256700	bHLH	GmLEA4_14	1798	1805	-	17.7765	1.5e-06	0.0441	GCACGTGC
Glyma.19G256700	bHLH	GmLEA4_15	1697	1704	+	15.6353	4.93e-06	0.0558	acacgtgc
Glyma.19G256700	bHLH	GmLEA4_15	1697	1704	-	14.8	9.85e-06	0.0659	GCACGTGT
Glyma.19G256700	bHLH	GmLEA4_17	1824	1831	+	15.6353	4.93e-06	0.0558	acacgtgc
Glyma.19G256700	bHLH	GmLEA4_17	1824	1831	-	14.8	9.85e-06	0.0659	GCACGTGT
Glyma.19G256700	bHLH	GmLEA4_19	1815	1822	+	17.7765	1.5e-06	0.0441	gcacgtgc
Glyma.19G256700	bHLH	GmLEA4_19	1815	1822	-	17.7765	1.5e-06	0.0441	GCACGTGC
Glyma.19G256700	bHLH	GmLEA4_19	1845	1852	+	15.6353	4.93e-06	0.0558	acacgtgc
Glyma.19G256700	bHLH	GmLEA4_19	1845	1852	-	14.8	9.85e-06	0.0659	GCACGTGT
Glyma.19G256700	bHLH	GmLEA4_22	1694	1701	+	15.6353	4.93e-06	0.0558	acacgtgc
Glyma.19G256700	bHLH	GmLEA4_22	1694	1701	-	14.8	9.85e-06	0.0659	GCACGTGT
Glyma.19G256700	bHLH	GmLEA4_27	426	433	-	15.4824	6.42e-06	0.0659	CCACGTGC
Glyma.19G256700	bHLH	GmLEA4_3	1828	1835	-	15.6353	4.93e-06	0.0558	ACACGTGC
Glyma.19G256700	bHLH	GmLEA4_3	1828	1835	+	14.8	9.85e-06	0.0659	gcacgtgt
Glyma.19G256700	bHLH	GmLEA5-1	1726	1733	-	15.6353	4.93e-06	0.0558	ACACGTGC
Glyma.19G256700	bHLH	GmLEA5-1	1726	1733	+	14.8	9.85e-06	0.0659	gcacgtgt
Glyma.19G256700	bHLH	GmLEA5-2	1719	1726	-	15.6353	4.93e-06	0.0558	ACACGTGC
Glyma.19G256700	bHLH	GmLEA5-2	1719	1726	+	14.8	9.85e-06	0.0659	gcacgtgt
Glyma.20G088600	bHLH	GmDHN-3	1825	1834	+	16.7119	8.73e-07	0.0142	gccacgtggc
Glyma.20G088600	bHLH	GmDHN-3	1825	1834	-	16.7119	8.73e-07	0.0142	GCCACGTGGC
Glyma.20G088600	bHLH	GmDHN-5	1855	1864	+	11.7797	6.95e-06	0.0425	ggcacgtgtg
Glyma.20G088600	bHLH	GmDHN-5	1855	1864	-	11.7797	6.95e-06	0.0425	CACACGTGCC
Glyma.20G088600	bHLH	GmDHN-6	1900	1909	+	13.8305	3.06e-06	0.0342	tgcacgtggc
Glyma.20G088600	bHLH	GmDHN-6	1900	1909	-	13.8305	3.06e-06	0.0342	GCCACGTGCA
Glyma.20G088600	bHLH	GmDHN-6	1932	1941	+	12.8983	4.83e-06	0.0373	agcacgtgtc
Glyma.20G088600	bHLH	GmDHN-6	1932	1941	-	12.8983	4.83e-06	0.0373	GACACGTGCT
Glyma.20G088600	bHLH	GmDHN-8	1854	1863	+	16.7627	8.38e-07	0.0142	ggcacgtgtc
Glyma.20G088600	bHLH	GmDHN-8	1854	1863	-	16.7627	8.38e-07	0.0142	GACACGTGCC
Glyma.20G088600	bHLH	GmDHN-8	1751	1760	+	11.7797	6.95e-06	0.0425	cgcacgtgtc
Glyma.20G088600	bHLH	GmDHN-8	1751	1760	-	11.7797	6.95e-06	0.0425	GACACGTGCG
Glyma.20G088600	bHLH	GmLEA1-1	1770	1779	+	13.2203	3.96e-06	0.0342	gccacgtgtc
Glyma.20G088600	bHLH	GmLEA1-1	1770	1779	-	13.2203	3.96e-06	0.0342	GACACGTGGC
Glyma.20G088600	bHLH	GmLEA1-5	406	415	+	12.8475	5.17e-06	0.0379	accacgtggc
Glyma.20G088600	bHLH	GmLEA1-5	406	415	-	12.8475	5.17e-06	0.0379	GCCACGTGGT
Glyma.20G088600	bHLH	GmLEA1-6	1577	1586	+	13.3559	3.8e-06	0.0342	cgcacgtgac
Glyma.20G088600	bHLH	GmLEA1-6	1577	1586	-	13.3559	3.8e-06	0.0342	GTCACGTGCG
Glyma.20G088600	bHLH	GmLEA1-7	1734	1743	+	13.2203	3.96e-06	0.0342	gccacgtgtc
Glyma.20G088600	bHLH	GmLEA1-7	1734	1743	-	13.2203	3.96e-06	0.0342	GACACGTGGC
Glyma.20G088600	bHLH	GmLEA2-4	1811	1820	+	11.7797	6.95e-06	0.0425	gacacgtgcg
Glyma.20G088600	bHLH	GmLEA2-4	1811	1820	-	11.7797	6.95e-06	0.0425	CGCACGTGTC
Glyma.20G088600	bHLH	GmLEA2-5	1931	1940	+	13.3559	3.8e-06	0.0342	gtcacgtgcg
Glyma.20G088600	bHLH	GmLEA2-5	1931	1940	-	13.3559	3.8e-06	0.0342	CGCACGTGAC
Glyma.20G088600	bHLH	GmLEA2-5	1951	1960	+	11.3051	8.88e-06	0.0449	gtcacgtgtc
Glyma.20G088600	bHLH	GmLEA2-5	1951	1960	-	11.3051	8.88e-06	0.0449	GACACGTGAC
Glyma.20G088600	bHLH	GmLEA4_1	1736	1745	+	11.6949	7.34e-06	0.0431	gcaacgtgcc
Glyma.20G088600	bHLH	GmLEA4_1	1736	1745	-	11.6949	7.34e-06	0.0431	GGCACGTTGC
Glyma.20G088600	bHLH	GmLEA4_10	1893	1902	+	13.2203	3.96e-06	0.0342	gacacgtggc
Glyma.20G088600	bHLH	GmLEA4_10	1893	1902	-	13.2203	3.96e-06	0.0342	GCCACGTGTC
Glyma.20G088600	bHLH	GmLEA4_13	1066	1075	+	23.7966	3.47e-08	0.00102	ggcacgtgcc
Glyma.20G088600	bHLH	GmLEA4_13	1066	1075	-	23.7966	3.47e-08	0.00102	GGCACGTGCC
Glyma.20G088600	bHLH	GmLEA4_13	1797	1806	+	23.7966	3.47e-08	0.00102	ggcacgtgcc
Glyma.20G088600	bHLH	GmLEA4_13	1797	1806	-	23.7966	3.47e-08	0.00102	GGCACGTGCC
Glyma.20G088600	bHLH	GmLEA4_14	1066	1075	+	23.7966	3.47e-08	0.00102	ggcacgtgcc
Glyma.20G088600	bHLH	GmLEA4_14	1066	1075	-	23.7966	3.47e-08	0.00102	GGCACGTGCC
Glyma.20G088600	bHLH	GmLEA4_14	1797	1806	+	23.7966	3.47e-08	0.00102	ggcacgtgcc
Glyma.20G088600	bHLH	GmLEA4_14	1797	1806	-	23.7966	3.47e-08	0.00102	GGCACGTGCC
Glyma.20G088600	bHLH	GmLEA4_15	1696	1705	+	16.7627	8.38e-07	0.0142	gacacgtgcc
Glyma.20G088600	bHLH	GmLEA4_15	1696	1705	-	16.7627	8.38e-07	0.0142	GGCACGTGTC
Glyma.20G088600	bHLH	GmLEA4_17	1823	1832	+	11.7797	6.95e-06	0.0425	cacacgtgcc
Glyma.20G088600	bHLH	GmLEA4_17	1823	1832	-	11.7797	6.95e-06	0.0425	GGCACGTGTG
Glyma.20G088600	bHLH	GmLEA4_19	1814	1823	+	23.7966	3.47e-08	0.00102	ggcacgtgcc
Glyma.20G088600	bHLH	GmLEA4_19	1814	1823	-	23.7966	3.47e-08	0.00102	GGCACGTGCC
Glyma.20G088600	bHLH	GmLEA4_19	1844	1853	+	12.8983	4.83e-06	0.0373	gacacgtgct
Glyma.20G088600	bHLH	GmLEA4_19	1844	1853	-	12.8983	4.83e-06	0.0373	AGCACGTGTC
Glyma.20G088600	bHLH	GmLEA4_3	1827	1836	+	16.7627	8.38e-07	0.0142	ggcacgtgtc
Glyma.20G088600	bHLH	GmLEA4_3	1827	1836	-	16.7627	8.38e-07	0.0142	GACACGTGCC
Glyma.20G088600	bHLH	GmLEA4_4	1838	1847	+	13.2203	3.96e-06	0.0342	gacacgtggc
Glyma.20G088600	bHLH	GmLEA4_4	1838	1847	-	13.2203	3.96e-06	0.0342	GCCACGTGTC
Glyma.20G088600	bHLH	GmLEA5-4	655	664	+	11.3051	8.88e-06	0.0449	gtcacgtgtc
Glyma.20G088600	bHLH	GmLEA5-4	655	664	-	11.3051	8.88e-06	0.0449	GACACGTGAC
Glyma.20G088600	bHLH	GmLEA5-4	687	696	+	11.3051	8.88e-06	0.0449	gtcacgtgtc
Glyma.20G088600	bHLH	GmLEA5-4	687	696	-	11.3051	8.88e-06	0.0449	GACACGTGAC
Glyma.20G088600	bHLH	GmSMP-2	1842	1851	+	13.2203	3.96e-06	0.0342	gccacgtgtc
Glyma.20G088600	bHLH	GmSMP-2	1842	1851	-	13.2203	3.96e-06	0.0342	GACACGTGGC
Glyma.20G088600	bHLH	GmSMP-2	772	781	+	11.3051	8.88e-06	0.0449	gacacgtgac
Glyma.20G088600	bHLH	GmSMP-2	772	781	-	11.3051	8.88e-06	0.0449	GTCACGTGTC
Glyma.20G091200	bHLH	GmASR-1	900	909	-	15.0317	6.79e-06	0.0727	AGCCATGTGA
Glyma.20G091200	bHLH	GmDHN-1	250	259	+	15.1746	6.01e-06	0.0727	gtccacgtgt
Glyma.20G091200	bHLH	GmDHN-3	1824	1833	+	18.3016	1.93e-07	0.0284	agccacgtgg
Glyma.20G091200	bHLH	GmDHN-3	1826	1835	-	18.3016	1.93e-07	0.0284	AGCCACGTGG
Glyma.20G091200	bHLH	GmDHN-4	1840	1849	+	14.5238	8.73e-06	0.0734	aggcacgtgt
Glyma.20G091200	bHLH	GmDHN-5	1854	1863	+	14.5238	8.73e-06	0.0734	aggcacgtgt
Glyma.20G091200	bHLH	GmDHN-6	1901	1910	-	15.6825	4.04e-06	0.066	TGCCACGTGC
Glyma.20G091200	bHLH	GmDHN-7	262	271	+	15.1746	6.01e-06	0.0727	gtccacgtgt
Glyma.20G091200	bHLH	GmLEA1-1	1769	1778	+	16.0635	2.72e-06	0.0516	tgccacgtgt
Glyma.20G091200	bHLH	GmLEA1-5	407	416	-	17.746	5.68e-07	0.0418	TGCCACGTGG
Glyma.20G091200	bHLH	GmLEA1-5	1854	1863	+	16.0635	2.72e-06	0.0516	tgccacgtgt
Glyma.20G091200	bHLH	GmLEA1-6	1576	1585	+	15.1587	6.38e-06	0.0727	acgcacgtga
Glyma.20G091200	bHLH	GmLEA1-7	1733	1742	+	16.0635	2.72e-06	0.0516	tgccacgtgt
Glyma.20G091200	bHLH	GmLEA2-5	1932	1941	-	14.6032	8.36e-06	0.0734	TCGCACGTGA
Glyma.20G091200	bHLH	GmLEA3-1	718	727	+	16.4921	2.05e-06	0.0516	cgccacgtgg
Glyma.20G091200	bHLH	GmLEA3-1	720	729	-	16.1587	2.51e-06	0.0516	ATCCACGTGG
Glyma.20G091200	bHLH	GmLEA3-5	979	988	+	17.746	5.68e-07	0.0418	tgccacgtgg
Glyma.20G091200	bHLH	GmLEA3-5	981	990	-	16.1587	2.51e-06	0.0516	ATCCACGTGG
Glyma.20G091200	bHLH	GmLEA4_10	1894	1903	-	14.8095	7.66e-06	0.0727	CGCCACGTGT
Glyma.20G091200	bHLH	GmLEA4_13	1065	1074	+	14.8413	7.58e-06	0.0727	gggcacgtgc
Glyma.20G091200	bHLH	GmLEA4_13	1798	1807	-	14.8413	7.58e-06	0.0727	GGGCACGTGC
Glyma.20G091200	bHLH	GmLEA4_14	1065	1074	+	14.8413	7.58e-06	0.0727	gggcacgtgc
Glyma.20G091200	bHLH	GmLEA4_14	1798	1807	-	14.8413	7.58e-06	0.0727	GGGCACGTGC
Glyma.20G091200	bHLH	GmLEA4_17	1805	1814	-	16.0635	2.72e-06	0.0516	TGCCACGTGT
Glyma.20G091200	bHLH	GmLEA4_2	120	129	+	16.9841	1.17e-06	0.0516	tcccacgtgg
Glyma.20G091200	bHLH	GmLEA4_2	122	131	-	15.8571	3.74e-06	0.0647	GACCACGTGG
Glyma.20G091200	bHLH	GmLEA4_21	1264	1273	-	16.0635	2.72e-06	0.0516	TGCCACGTGT
Glyma.20G091200	bHLH	GmLEA4_21	1283	1292	-	16.0635	2.72e-06	0.0516	TGCCACGTGT
Glyma.20G091200	bHLH	GmLEA4_3	1826	1835	+	15.2222	5.83e-06	0.0727	gggcacgtgt
Glyma.20G091200	bHLH	GmLEA4_4	1839	1848	-	14.8095	7.66e-06	0.0727	CGCCACGTGT
Glyma.20G091200	bHLH	GmLEA4_9	457	466	+	16.0159	2.8e-06	0.0516	ggccatgtgg
Glyma.20G091200	bHLH	GmLEA4_9	1836	1845	+	14.6032	8.36e-06	0.0734	taccacgtgg
Glyma.20G091200	bHLH	GmLEA4_9	1838	1847	-	14.3492	9.97e-06	0.0814	CTCCACGTGG
Glyma.20G091200	bHLH	GmLEA6-1	1916	1925	+	15.3016	5.67e-06	0.0727	tcccacgtgt
Glyma.20G091200	bHLH	GmSMP-2	1841	1850	+	14.8095	7.66e-06	0.0727	cgccacgtgt
Glyma.20G091200	bHLH	GmSMP-4	1788	1797	+	16.619	1.76e-06	0.0516	agccacgtgt
Glyma.02G058800	bZIP	GmDHN-3	1826	1835	+	15.1935	1.19e-06	0.045	ccacgtggct
Glyma.02G058800	bZIP	GmDHN-3	1824	1833	-	15.1935	1.19e-06	0.045	CCACGTGGCT
Glyma.02G058800	bZIP	GmDHN-6	1901	1910	+	13.9355	5.57e-06	0.0592	gcacgtggca
Glyma.02G058800	bZIP	GmDHN-7	264	273	+	14.9462	1.68e-06	0.045	ccacgtgtcc
Glyma.02G058800	bZIP	GmLEA1-1	1771	1780	+	14.9462	1.68e-06	0.045	ccacgtgtcc
Glyma.02G058800	bZIP	GmLEA1-1	1769	1778	-	14.1505	4.24e-06	0.0539	ACACGTGGCA
Glyma.02G058800	bZIP	GmLEA1-2	838	847	+	15.2473	1.03e-06	0.045	ctacgtggcc
Glyma.02G058800	bZIP	GmLEA1-5	407	416	+	16.0968	3.42e-07	0.0447	ccacgtggca
Glyma.02G058800	bZIP	GmLEA1-5	1854	1863	-	14.1505	4.24e-06	0.0539	ACACGTGGCA
Glyma.02G058800	bZIP	GmLEA1-7	1735	1744	+	14.9462	1.68e-06	0.045	ccacgtgtcc
Glyma.02G058800	bZIP	GmLEA1-7	1733	1742	-	14.1505	4.24e-06	0.0539	ACACGTGGCA
Glyma.02G058800	bZIP	GmLEA2-1	819	828	+	13.4839	6.88e-06	0.0632	cgacgtgtct
Glyma.02G058800	bZIP	GmLEA2-5	1942	1951	-	14.3333	3.2e-06	0.0539	CGACGTGTCG
Glyma.02G058800	bZIP	GmLEA3-1	718	727	-	16.043	4.56e-07	0.0447	CCACGTGGCG
Glyma.02G058800	bZIP	GmLEA3-10	1755	1764	-	13.6237	6.19e-06	0.0607	CCACCTGGCA
Glyma.02G058800	bZIP	GmLEA3-5	979	988	-	16.0968	3.42e-07	0.0447	CCACGTGGCA
Glyma.02G058800	bZIP	GmLEA4_1	1829	1838	+	14.0538	4.58e-06	0.0539	ccacgtgtca
Glyma.02G058800	bZIP	GmLEA4_1	1799	1808	+	14	4.96e-06	0.0561	ccacgtgtcg
Glyma.02G058800	bZIP	GmLEA4_10	1872	1881	-	14.9462	1.68e-06	0.045	CCACGTGTCC
Glyma.02G058800	bZIP	GmLEA4_10	1894	1903	+	14.0968	4.32e-06	0.0539	acacgtggcg
Glyma.02G058800	bZIP	GmLEA4_10	1892	1901	-	14.0538	4.58e-06	0.0539	CCACGTGTCA
Glyma.02G058800	bZIP	GmLEA4_17	1805	1814	+	14.1505	4.24e-06	0.0539	acacgtggca
Glyma.02G058800	bZIP	GmLEA4_2	120	129	-	13.7312	5.84e-06	0.0592	CCACGTGGGA
Glyma.02G058800	bZIP	GmLEA4_20	759	768	+	13.4839	6.88e-06	0.0632	caacgtggcc
Glyma.02G058800	bZIP	GmLEA4_21	1264	1273	+	14.1505	4.24e-06	0.0539	acacgtggca
Glyma.02G058800	bZIP	GmLEA4_21	1283	1292	+	14.1505	4.24e-06	0.0539	acacgtggca
Glyma.02G058800	bZIP	GmLEA4_4	1839	1848	+	14.0968	4.32e-06	0.0539	acacgtggcg
Glyma.02G058800	bZIP	GmLEA4_4	1837	1846	-	14.0538	4.58e-06	0.0539	CCACGTGTCA
Glyma.02G058800	bZIP	GmLEA4_9	1838	1847	+	13.9247	5.65e-06	0.0592	ccacgtggag
Glyma.02G058800	bZIP	GmSMP-2	1841	1850	-	14.0968	4.32e-06	0.0539	ACACGTGGCG
Glyma.02G058800	bZIP	GmSMP-2	1843	1852	+	14.0538	4.58e-06	0.0539	ccacgtgtca
Glyma.02G058800	bZIP	GmSMP-3	1836	1845	-	15.2473	1.03e-06	0.045	CTACGTGGCC
Glyma.02G058800	bZIP	GmSMP-6	1843	1852	-	13.3011	9.64e-06	0.0859	ATACGTGGCC
Glyma.02G082800	bZIP	GmDHN-3	604	615	+	16.2698	2.37e-06	0.697	atgacagctgat
Glyma.02G126100	bZIP	GmLEA4_2	347	358	+	16.0128	6.47e-07	0.19	tgatgacgtgta
Glyma.02G126100	bZIP	GmLEA4_20	1805	1816	+	8.51282	8.15e-06	0.684	agataacgtggc
Glyma.02G126100	bZIP	GmLEA4_24	160	171	+	8.19231	9.29e-06	0.684	taatgacatggc
Glyma.02G126100	bZIP	GmLEA6-2	1721	1732	-	9.82051	5.71e-06	0.684	TGATTACGTGTA
Glyma.02G161100	bZIP	GmLEA3-1	733	742	+	13.4328	9.58e-06	1	ctgatgtcac
Glyma.03G003400	bZIP	GmDHN-1	247	261	+	11.1111	9.74e-06	0.0584	tttgtccacgtgtct
Glyma.03G003400	bZIP	GmDHN-1	250	264	-	11.0317	9.94e-06	0.0584	GCGAGACACGTGGAC
Glyma.03G003400	bZIP	GmDHN-2	1813	1827	-	16.1429	1.72e-06	0.0212	ACAGGACACGTGTCT
Glyma.03G003400	bZIP	GmDHN-2	1810	1824	+	15.6032	2.17e-06	0.022	aagagacacgtgtcc
Glyma.03G003400	bZIP	GmDHN-3	1821	1835	+	17.2222	1.03e-06	0.0189	ggtagccacgtggct
Glyma.03G003400	bZIP	GmDHN-3	1824	1838	-	14.9048	2.91e-06	0.0276	CATAGCCACGTGGCT
Glyma.03G003400	bZIP	GmDHN-6	1826	1840	+	16.5397	1.44e-06	0.0207	agtccacacgtgtca
Glyma.03G003400	bZIP	GmDHN-6	1884	1898	+	11.8095	7.95e-06	0.0531	aaccaacacgtgtcc
Glyma.03G003400	bZIP	GmDHN-7	262	276	-	14.4127	3.52e-06	0.0321	GCGGGACACGTGGAC
Glyma.03G003400	bZIP	GmDHN-7	259	273	+	11.3492	9.1e-06	0.0581	ttcgtccacgtgtcc
Glyma.03G003400	bZIP	GmLEA1-1	1769	1783	-	23.254	6.8e-09	0.001	TAGGGACACGTGGCA
Glyma.03G003400	bZIP	GmLEA1-1	1879	1893	-	18.3968	5.02e-07	0.0123	TTTGCACACGTGTCA
Glyma.03G003400	bZIP	GmLEA1-1	1766	1780	+	16.8095	1.27e-06	0.0196	gattgccacgtgtcc
Glyma.03G003400	bZIP	GmLEA1-5	1854	1868	-	21.4603	4.14e-08	0.00243	ATTGCACACGTGGCA
Glyma.03G003400	bZIP	GmLEA1-5	402	416	+	16.0635	1.78e-06	0.0212	ctgcaccacgtggca
Glyma.03G003400	bZIP	GmLEA1-5	1869	1883	+	15.2063	2.57e-06	0.0252	gttggacacgtgtaa
Glyma.03G003400	bZIP	GmLEA1-7	1733	1747	-	23.254	6.8e-09	0.001	TAGGGACACGTGGCA
Glyma.03G003400	bZIP	GmLEA1-7	1730	1744	+	16.4762	1.48e-06	0.0207	gtttgccacgtgtcc
Glyma.03G003400	bZIP	GmLEA1-7	1855	1869	-	15.8254	1.98e-06	0.0217	TTTTCACACGTGTCA
Glyma.03G003400	bZIP	GmLEA2-4	1826	1840	+	13.6667	4.55e-06	0.0381	tatcatcacgtgtcg
Glyma.03G003400	bZIP	GmLEA2-4	1819	1833	-	11.1429	9.65e-06	0.0584	TGATGATACGTGTCG
Glyma.03G003400	bZIP	GmLEA2-5	1942	1956	-	16.0635	1.78e-06	0.0212	CGTGACGACGTGTCG
Glyma.03G003400	bZIP	GmLEA2-5	1947	1961	+	16.0317	1.81e-06	0.0212	cgtcgtcacgtgtcg
Glyma.03G003400	bZIP	GmLEA3-1	718	732	-	12.7937	5.95e-06	0.0416	ACGATCCACGTGGCG
Glyma.03G003400	bZIP	GmLEA3-5	979	993	-	12.8889	5.79e-06	0.0416	ACCATCCACGTGGCA
Glyma.03G003400	bZIP	GmLEA4_1	1797	1811	-	13.0952	5.44e-06	0.0416	AGGCGACACGTGGAG
Glyma.03G003400	bZIP	GmLEA4_1	1827	1841	-	12.7143	6.09e-06	0.0416	TAGTGACACGTGGAG
Glyma.03G003400	bZIP	GmLEA4_10	1889	1903	+	19.2857	2.72e-07	0.00727	gcatgacacgtggcg
Glyma.03G003400	bZIP	GmLEA4_10	1869	1883	+	17.1111	1.09e-06	0.0189	ggtggacacgtggag
Glyma.03G003400	bZIP	GmLEA4_10	1892	1906	-	15.7143	2.07e-06	0.0217	CGCCGCCACGTGTCA
Glyma.03G003400	bZIP	GmLEA4_16	1852	1866	+	17.6508	8.14e-07	0.0159	caagcacacgtgtca
Glyma.03G003400	bZIP	GmLEA4_17	1800	1814	+	20.3651	1.29e-07	0.0054	cgagaacacgtggca
Glyma.03G003400	bZIP	GmLEA4_2	345	359	+	11.0952	9.77e-06	0.0584	cgtgatgacgtgtaa
Glyma.03G003400	bZIP	GmLEA4_21	1278	1292	+	21.8889	2.54e-08	0.00216	gaagcacacgtggca
Glyma.03G003400	bZIP	GmLEA4_21	1259	1273	+	19.8413	1.89e-07	0.00695	caagaacacgtggca
Glyma.03G003400	bZIP	GmLEA4_3	1748	1762	+	13.5873	4.67e-06	0.0381	tatggcaacgtggca
Glyma.03G003400	bZIP	GmLEA4_4	1834	1848	+	19.2857	2.72e-07	0.00727	gcatgacacgtggcg
Glyma.03G003400	bZIP	GmLEA4_4	1837	1851	-	15.7143	2.07e-06	0.0217	CGCCGCCACGTGTCA
Glyma.03G003400	bZIP	GmLEA4_7	1850	1864	+	21.7302	2.94e-08	0.00216	gaaggacacgtgtca
Glyma.03G003400	bZIP	GmLEA4_7	1853	1867	-	16.8889	1.22e-06	0.0196	GAGTGACACGTGTCC
Glyma.03G003400	bZIP	GmLEA4_9	1760	1774	+	11.6667	8.29e-06	0.0541	cttcaacacgtgtcc
Glyma.03G003400	bZIP	GmLEA5-1	1656	1670	+	14.3492	3.61e-06	0.0321	acctcacacgtgtca
Glyma.03G003400	bZIP	GmLEA5-2	1649	1663	+	13.5873	4.67e-06	0.0381	accccacacgtgtca
Glyma.03G003400	bZIP	GmLEA5-4	651	665	+	20.5238	1.13e-07	0.0054	gacggtcacgtgtca
Glyma.03G003400	bZIP	GmLEA5-4	683	697	+	17.9524	6.78e-07	0.0153	gactgtcacgtgtca
Glyma.03G003400	bZIP	GmSMP-2	1841	1855	-	19.6349	2.17e-07	0.00709	TGATGACACGTGGCG
Glyma.03G003400	bZIP	GmSMP-2	1838	1852	+	17.6825	8.01e-07	0.0159	attcgccacgtgtca
Glyma.03G003400	bZIP	GmSMP-3	1836	1850	-	12.9048	5.76e-06	0.0416	AGAGACTACGTGGCC
Glyma.03G003400	bZIP	GmSMP-4	1788	1802	-	12.7619	6e-06	0.0416	CTAGTACACGTGGCT
Glyma.03G003400	bZIP	GmSMP-6	1843	1857	-	13.1905	5.28e-06	0.0416	AGAGAATACGTGGCC
Glyma.03G142400	bZIP	GmDHN-3	266	280	+	13.2381	9.08e-06	1	ggagctgatgtgacg
Glyma.03G219300	bZIP	GmLEA1-2	833	847	+	11.4762	9.54e-06	0.56	ccatcctacgtggcc
Glyma.03G219300	bZIP	GmLEA2-5	1942	1956	-	15.7619	1.52e-06	0.224	CGTGACGACGTGTCG
Glyma.03G219300	bZIP	GmLEA4_2	345	359	+	17.127	7.63e-07	0.224	cgtgatgacgtgtaa
Glyma.03G219300	bZIP	GmLEA5-4	651	665	+	13.6825	3.94e-06	0.289	gacggtcacgtgtca
Glyma.03G219300	bZIP	GmSMP-3	1836	1850	-	13.6984	3.9e-06	0.289	AGAGACTACGTGGCC
Glyma.03G255000	bZIP	GmDHN-3	1821	1835	-	15	2.77e-06	0.0451	AGCCACGTGGCTACC
Glyma.03G255000	bZIP	GmDHN-3	1824	1838	+	13.1587	6.08e-06	0.0631	agccacgtggctatg
Glyma.03G255000	bZIP	GmDHN-6	1826	1840	-	12.2381	8.69e-06	0.0728	TGACACGTGTGGACT
Glyma.03G255000	bZIP	GmDHN-7	262	276	+	13.1587	6.08e-06	0.0631	gtccacgtgtcccgc
Glyma.03G255000	bZIP	GmLEA1-1	1769	1783	+	19.1111	2.86e-07	0.021	tgccacgtgtcccta
Glyma.03G255000	bZIP	GmLEA1-1	1879	1893	+	16.5238	1.31e-06	0.0347	tgacacgtgtgcaaa
Glyma.03G255000	bZIP	GmLEA1-1	1766	1780	-	14.7937	3.04e-06	0.047	GGACACGTGGCAATC
Glyma.03G255000	bZIP	GmLEA1-2	833	847	-	13.2698	5.8e-06	0.0631	GGCCACGTAGGATGG
Glyma.03G255000	bZIP	GmLEA1-5	1854	1868	+	20.6032	9.55e-08	0.014	tgccacgtgtgcaat
Glyma.03G255000	bZIP	GmLEA1-5	402	416	-	14.0635	4.18e-06	0.0542	TGCCACGTGGTGCAG
Glyma.03G255000	bZIP	GmLEA1-5	1869	1883	-	12.8095	6.98e-06	0.0683	TTACACGTGTCCAAC
Glyma.03G255000	bZIP	GmLEA1-7	1733	1747	+	19.1111	2.86e-07	0.021	tgccacgtgtcccta
Glyma.03G255000	bZIP	GmLEA1-7	1730	1744	-	14.5079	3.46e-06	0.0484	GGACACGTGGCAAAC
Glyma.03G255000	bZIP	GmLEA1-7	1855	1869	+	14.0317	4.25e-06	0.0542	tgacacgtgtgaaaa
Glyma.03G255000	bZIP	GmLEA2-5	1942	1956	+	16.7937	1.14e-06	0.0347	cgacacgtcgtcacg
Glyma.03G255000	bZIP	GmLEA2-5	1947	1961	-	12.3651	8.27e-06	0.0728	CGACACGTGACGACG
Glyma.03G255000	bZIP	GmLEA4_10	1889	1903	-	16.3651	1.42e-06	0.0347	CGCCACGTGTCATGC
Glyma.03G255000	bZIP	GmLEA4_10	1869	1883	-	16.0476	1.67e-06	0.0373	CTCCACGTGTCCACC
Glyma.03G255000	bZIP	GmLEA4_16	1852	1866	-	15.619	2.06e-06	0.0378	TGACACGTGTGCTTG
Glyma.03G255000	bZIP	GmLEA4_17	1800	1814	-	17.5873	7.3e-07	0.0342	TGCCACGTGTTCTCG
Glyma.03G255000	bZIP	GmLEA4_2	345	359	-	13.8571	4.57e-06	0.0559	TTACACGTCATCACG
Glyma.03G255000	bZIP	GmLEA4_20	1803	1817	-	12.6508	7.42e-06	0.0703	CGCCACGTTATCTAC
Glyma.03G255000	bZIP	GmLEA4_21	1278	1292	-	21.0635	6.64e-08	0.014	TGCCACGTGTGCTTC
Glyma.03G255000	bZIP	GmLEA4_21	1259	1273	-	17.3968	8.16e-07	0.0342	TGCCACGTGTTCTTG
Glyma.03G255000	bZIP	GmLEA4_3	1748	1762	-	14.5714	3.36e-06	0.0484	TGCCACGTTGCCATA
Glyma.03G255000	bZIP	GmLEA4_4	1834	1848	-	16.3651	1.42e-06	0.0347	CGCCACGTGTCATGC
Glyma.03G255000	bZIP	GmLEA4_7	1850	1864	-	16.6667	1.21e-06	0.0347	TGACACGTGTCCTTC
Glyma.03G255000	bZIP	GmLEA4_9	1833	1847	-	12.4286	8.08e-06	0.0728	CTCCACGTGGTATTT
Glyma.03G255000	bZIP	GmLEA5-1	1656	1670	-	12.254	8.63e-06	0.0728	TGACACGTGTGAGGT
Glyma.03G255000	bZIP	GmLEA5-4	651	665	-	18.127	5.36e-07	0.0315	TGACACGTGACCGTC
Glyma.03G255000	bZIP	GmLEA5-4	683	697	-	15.6349	2.05e-06	0.0378	TGACACGTGACAGTC
Glyma.03G255000	bZIP	GmSMP-2	1841	1855	+	15.9206	1.78e-06	0.0373	cgccacgtgtcatca
Glyma.03G255000	bZIP	GmSMP-2	1838	1852	-	13.3016	5.74e-06	0.0631	TGACACGTGGCGAAT
Glyma.03G255000	bZIP	GmSMP-3	1836	1850	+	15.2381	2.47e-06	0.0427	ggccacgtagtctct
Glyma.03G255000	bZIP	GmSMP-6	1843	1857	+	13.0952	6.23e-06	0.0631	ggccacgtattctct
Glyma.04G039300	bZIP	GmDHN-1	249	266	-	13.8254	4.83e-06	0.0373	GAGCGAGACACGTGGACA
Glyma.04G039300	bZIP	GmDHN-2	1808	1825	+	17.2698	9.92e-07	0.0194	caaagagacacgtgtcct
Glyma.04G039300	bZIP	GmDHN-2	1812	1829	-	14.873	3.2e-06	0.0303	TAACAGGACACGTGTCTC
Glyma.04G039300	bZIP	GmDHN-3	1819	1836	+	14.6667	3.49e-06	0.031	gtggtagccacgtggcta
Glyma.04G039300	bZIP	GmDHN-3	1823	1840	-	13.5714	5.3e-06	0.0398	CCCATAGCCACGTGGCTA
Glyma.04G039300	bZIP	GmDHN-5	1668	1685	+	12.1905	8.44e-06	0.0525	aaaacagacacgtgttta
Glyma.04G039300	bZIP	GmDHN-6	1828	1845	-	14.6984	3.44e-06	0.031	TGGCTTGACACGTGTGGA
Glyma.04G039300	bZIP	GmDHN-6	1882	1899	+	11.8571	9.36e-06	0.0538	gaaaccaacacgtgtcca
Glyma.04G039300	bZIP	GmDHN-7	257	274	+	16.1587	1.79e-06	0.0249	tattcgtccacgtgtccc
Glyma.04G039300	bZIP	GmDHN-7	261	278	-	14.1587	4.26e-06	0.0347	GGGCGGGACACGTGGACG
Glyma.04G039300	bZIP	GmLEA1-1	1764	1781	+	21.6667	3.35e-08	0.00327	ttgattgccacgtgtccc
Glyma.04G039300	bZIP	GmLEA1-1	1874	1891	+	18.7778	3.85e-07	0.0107	tgcactgacacgtgtgca
Glyma.04G039300	bZIP	GmLEA1-1	1768	1785	-	16.9524	1.18e-06	0.0208	GTTAGGGACACGTGGCAA
Glyma.04G039300	bZIP	GmLEA1-5	1849	1866	+	20.9841	6.57e-08	0.00385	aaccatgccacgtgtgca
Glyma.04G039300	bZIP	GmLEA1-5	404	421	-	16.8254	1.27e-06	0.0208	AGGGGTGCCACGTGGTGC
Glyma.04G039300	bZIP	GmLEA1-5	1871	1888	-	16.6667	1.38e-06	0.0212	AAATCTTACACGTGTCCA
Glyma.04G039300	bZIP	GmLEA1-7	1728	1745	+	21.381	4.46e-08	0.00327	ttgtttgccacgtgtccc
Glyma.04G039300	bZIP	GmLEA1-7	1732	1749	-	15.7143	2.21e-06	0.0281	TTTAGGGACACGTGGCAA
Glyma.04G039300	bZIP	GmLEA1-7	1850	1867	+	15.0952	2.91e-06	0.0301	tgcattgacacgtgtgaa
Glyma.04G039300	bZIP	GmLEA2-4	1828	1845	-	14.9683	3.08e-06	0.0301	CATACCGACACGTGATGA
Glyma.04G039300	bZIP	GmLEA2-5	1949	1966	-	16.5714	1.45e-06	0.0212	GGTGTCGACACGTGACGA
Glyma.04G039300	bZIP	GmLEA2-5	1937	1954	+	15.1429	2.86e-06	0.0301	tgcgacgacacgtcgtca
Glyma.04G039300	bZIP	GmLEA3-1	713	730	+	13.9683	4.58e-06	0.0363	agaatcgccacgtggatc
Glyma.04G039300	bZIP	GmLEA3-5	974	991	+	12.8413	6.83e-06	0.0488	aacattgccacgtggatg
Glyma.04G039300	bZIP	GmLEA3-5	978	995	-	11.746	9.69e-06	0.0546	AGACCATCCACGTGGCAA
Glyma.04G039300	bZIP	GmLEA4_1	1826	1843	-	12.5397	7.55e-06	0.0514	GCTAGTGACACGTGGAGG
Glyma.04G039300	bZIP	GmLEA4_1	1822	1839	+	12.2381	8.32e-06	0.0525	ctctcctccacgtgtcac
Glyma.04G039300	bZIP	GmLEA4_1	1792	1809	+	12.1111	8.66e-06	0.0525	tttccctccacgtgtcgc
Glyma.04G039300	bZIP	GmLEA4_10	1891	1908	-	18.4762	4.73e-07	0.0107	CACGCCGCCACGTGTCAT
Glyma.04G039300	bZIP	GmLEA4_10	1887	1904	+	15.1905	2.8e-06	0.0301	gtgcatgacacgtggcgg
Glyma.04G039300	bZIP	GmLEA4_10	1871	1888	-	14.9841	3.06e-06	0.0301	ACCTTCTCCACGTGTCCA
Glyma.04G039300	bZIP	GmLEA4_16	1854	1871	-	19.2698	2.72e-07	0.00885	GTGAGTGACACGTGTGCT
Glyma.04G039300	bZIP	GmLEA4_17	1802	1819	-	22.0159	2.33e-08	0.00327	GAGCCTGCCACGTGTTCT
Glyma.04G039300	bZIP	GmLEA4_2	347	364	-	12.0317	8.87e-06	0.0525	ATTCATTACACGTCATCA
Glyma.04G039300	bZIP	GmLEA4_21	1280	1297	-	20.6032	9.36e-08	0.00457	GGCTTTGCCACGTGTGCT
Glyma.04G039300	bZIP	GmLEA4_21	1261	1278	-	20.254	1.27e-07	0.0053	CAGCATGCCACGTGTTCT
Glyma.04G039300	bZIP	GmLEA4_4	1836	1853	-	18.4762	4.73e-07	0.0107	CACGCCGCCACGTGTCAT
Glyma.04G039300	bZIP	GmLEA4_4	1832	1849	+	15.1905	2.8e-06	0.0301	gtgcatgacacgtggcgg
Glyma.04G039300	bZIP	GmLEA4_4	1097	1114	+	12.3968	7.91e-06	0.0523	agacatgacacgtctagt
Glyma.04G039300	bZIP	GmLEA4_7	1852	1869	-	21.7937	2.94e-08	0.00327	GAGAGTGACACGTGTCCT
Glyma.04G039300	bZIP	GmLEA4_7	1848	1865	+	16.0635	1.87e-06	0.0249	gtgaaggacacgtgtcac
Glyma.04G039300	bZIP	GmLEA4_9	1762	1779	-	12	8.96e-06	0.0525	CTTTTGGACACGTGTTGA
Glyma.04G039300	bZIP	GmLEA5-1	1658	1675	-	15.5397	2.39e-06	0.0292	CCAAGTGACACGTGTGAG
Glyma.04G039300	bZIP	GmLEA5-2	1651	1668	-	14.5714	3.63e-06	0.0312	CCAAGTGACACGTGTGGG
Glyma.04G039300	bZIP	GmLEA5-4	653	670	-	19.9683	1.6e-07	0.00585	AAACATGACACGTGACCG
Glyma.04G039300	bZIP	GmLEA5-4	685	702	-	18.0317	6.31e-07	0.0132	GAACATGACACGTGACAG
Glyma.04G039300	bZIP	GmSMP-2	1836	1853	+	18.619	4.3e-07	0.0107	acattcgccacgtgtcat
Glyma.04G039300	bZIP	GmSMP-2	1840	1857	-	16.8095	1.28e-06	0.0208	AGTGATGACACGTGGCGA
Glyma.04G039300	bZIP	GmSMP-2	766	783	+	12.3492	8.03e-06	0.0523	gcataagacacgtgacgg
Glyma.04G039300	bZIP	GmSMP-3	1831	1848	+	12.746	7.05e-06	0.0492	cgtttggccacgtagtct
Glyma.04G039300	bZIP	GmSMP-4	1783	1800	+	14.2857	4.06e-06	0.034	ctaaaagccacgtgtact
Glyma.04G039300	bZIP	GmSMP-6	1838	1855	+	12.9524	6.58e-06	0.0482	cgtttggccacgtattct
Glyma.09G208500	bZIP	GmDHN-2	1813	1827	-	11.873	9.24e-06	0.0603	ACAGGACACGTGTCT
Glyma.09G208500	bZIP	GmDHN-3	1821	1835	+	16.254	1.52e-06	0.0262	ggtagccacgtggct
Glyma.09G208500	bZIP	GmDHN-3	1824	1838	-	14.8413	2.94e-06	0.0332	CATAGCCACGTGGCT
Glyma.09G208500	bZIP	GmDHN-6	1826	1840	+	14.5873	3.28e-06	0.0344	agtccacacgtgtca
Glyma.09G208500	bZIP	GmDHN-7	262	276	-	13.4127	5.28e-06	0.0456	GCGGGACACGTGGAC
Glyma.09G208500	bZIP	GmDHN-7	259	273	+	12.0317	8.74e-06	0.0597	ttcgtccacgtgtcc
Glyma.09G208500	bZIP	GmLEA1-1	1769	1783	-	21.6349	4.3e-08	0.00316	TAGGGACACGTGGCA
Glyma.09G208500	bZIP	GmLEA1-1	1879	1893	-	17.381	8.67e-07	0.0197	TTTGCACACGTGTCA
Glyma.09G208500	bZIP	GmLEA1-1	1766	1780	+	15.4286	2.26e-06	0.0298	gattgccacgtgtcc
Glyma.09G208500	bZIP	GmLEA1-2	833	847	+	11.6825	9.86e-06	0.0603	ccatcctacgtggcc
Glyma.09G208500	bZIP	GmLEA1-5	1854	1868	-	21.9683	3.21e-08	0.00316	ATTGCACACGTGGCA
Glyma.09G208500	bZIP	GmLEA1-5	402	416	+	16.7143	1.21e-06	0.0223	ctgcaccacgtggca
Glyma.09G208500	bZIP	GmLEA1-5	1869	1883	+	13.8413	4.45e-06	0.0408	gttggacacgtgtaa
Glyma.09G208500	bZIP	GmLEA1-7	1733	1747	-	21.6349	4.3e-08	0.00316	TAGGGACACGTGGCA
Glyma.09G208500	bZIP	GmLEA1-7	1855	1869	-	15.2857	2.41e-06	0.0298	TTTTCACACGTGTCA
Glyma.09G208500	bZIP	GmLEA1-7	1730	1744	+	15.2381	2.46e-06	0.0298	gtttgccacgtgtcc
Glyma.09G208500	bZIP	GmLEA2-4	1826	1840	+	11.7778	9.54e-06	0.0603	tatcatcacgtgtcg
Glyma.09G208500	bZIP	GmLEA2-5	1942	1956	-	15.873	1.83e-06	0.0283	CGTGACGACGTGTCG
Glyma.09G208500	bZIP	GmLEA2-5	1947	1961	+	14.6032	3.25e-06	0.0344	cgtcgtcacgtgtcg
Glyma.09G208500	bZIP	GmLEA3-1	718	732	-	14.4127	3.53e-06	0.0357	ACGATCCACGTGGCG
Glyma.09G208500	bZIP	GmLEA3-10	1752	1766	+	14.3333	3.65e-06	0.0357	atttgccaggtggcg
Glyma.09G208500	bZIP	GmLEA3-10	1755	1769	-	13	6.16e-06	0.0476	TGCCGCCACCTGGCA
Glyma.09G208500	bZIP	GmLEA3-2	1759	1773	+	12.9206	6.36e-06	0.0479	atttgacaggtggcg
Glyma.09G208500	bZIP	GmLEA3-5	979	993	-	15.2063	2.5e-06	0.0298	ACCATCCACGTGGCA
Glyma.09G208500	bZIP	GmLEA4_1	1827	1841	-	13.1429	5.85e-06	0.0464	TAGTGACACGTGGAG
Glyma.09G208500	bZIP	GmLEA4_1	1797	1811	-	12.254	8.09e-06	0.0565	AGGCGACACGTGGAG
Glyma.09G208500	bZIP	GmLEA4_1	1824	1838	+	11.6825	9.86e-06	0.0603	ctcctccacgtgtca
Glyma.09G208500	bZIP	GmLEA4_10	1889	1903	+	18.7778	3.88e-07	0.0109	gcatgacacgtggcg
Glyma.09G208500	bZIP	GmLEA4_10	1869	1883	+	17.3651	8.72e-07	0.0197	ggtggacacgtggag
Glyma.09G208500	bZIP	GmLEA4_10	1892	1906	-	15.1746	2.54e-06	0.0298	CGCCGCCACGTGTCA
Glyma.09G208500	bZIP	GmLEA4_16	1852	1866	+	16.9683	1.07e-06	0.0209	caagcacacgtgtca
Glyma.09G208500	bZIP	GmLEA4_17	1800	1814	+	19.3651	2.65e-07	0.0109	cgagaacacgtggca
Glyma.09G208500	bZIP	GmLEA4_21	1278	1292	+	22.381	2.11e-08	0.00316	gaagcacacgtggca
Glyma.09G208500	bZIP	GmLEA4_21	1259	1273	+	19.1429	3.06e-07	0.0109	caagaacacgtggca
Glyma.09G208500	bZIP	GmLEA4_4	1834	1848	+	18.7778	3.88e-07	0.0109	gcatgacacgtggcg
Glyma.09G208500	bZIP	GmLEA4_4	1837	1851	-	15.1746	2.54e-06	0.0298	CGCCGCCACGTGTCA
Glyma.09G208500	bZIP	GmLEA4_7	1850	1864	+	18.6984	4.08e-07	0.0109	gaaggacacgtgtca
Glyma.09G208500	bZIP	GmLEA4_7	1853	1867	-	13.3175	5.47e-06	0.0459	GAGTGACACGTGTCC
Glyma.09G208500	bZIP	GmLEA4_9	1833	1847	+	12.4127	7.65e-06	0.0548	aaataccacgtggag
Glyma.09G208500	bZIP	GmLEA5-1	1656	1670	+	13.8889	4.37e-06	0.0408	acctcacacgtgtca
Glyma.09G208500	bZIP	GmLEA5-2	1649	1663	+	12.4127	7.65e-06	0.0548	accccacacgtgtca
Glyma.09G208500	bZIP	GmLEA5-4	651	665	+	19.2381	2.89e-07	0.0109	gacggtcacgtgtca
Glyma.09G208500	bZIP	GmLEA5-4	683	697	+	17.1429	9.77e-07	0.0205	gactgtcacgtgtca
Glyma.09G208500	bZIP	GmSMP-2	1841	1855	-	18.7302	4.01e-07	0.0109	TGATGACACGTGGCG
Glyma.09G208500	bZIP	GmSMP-2	1838	1852	+	16.127	1.62e-06	0.0264	attcgccacgtgtca
Glyma.09G208500	bZIP	GmSMP-3	1836	1850	-	13.2381	5.65e-06	0.0461	AGAGACTACGTGGCC
Glyma.09G208500	bZIP	GmSMP-4	1788	1802	-	13.4127	5.28e-06	0.0456	CTAGTACACGTGGCT
Glyma.09G208500	bZIP	GmSMP-6	1843	1857	-	11.8254	9.39e-06	0.0603	AGAGAATACGTGGCC
Glyma.10G071700	bZIP	GmDHN-1	248	265	-	11.254	9.29e-06	0.0565	AGCGAGACACGTGGACAA
Glyma.10G071700	bZIP	GmDHN-1	246	263	+	11.2063	9.42e-06	0.0565	atttgtccacgtgtctcg
Glyma.10G071700	bZIP	GmDHN-2	1811	1828	-	16.1111	1.61e-06	0.0219	AACAGGACACGTGTCTCT
Glyma.10G071700	bZIP	GmDHN-2	1809	1826	+	13.5397	4.55e-06	0.0361	aaagagacacgtgtcctg
Glyma.10G071700	bZIP	GmDHN-3	1820	1837	+	15.6984	1.94e-06	0.0237	tggtagccacgtggctat
Glyma.10G071700	bZIP	GmDHN-3	1822	1839	-	14	3.85e-06	0.0332	CCATAGCCACGTGGCTAC
Glyma.10G071700	bZIP	GmDHN-6	1825	1842	+	15.4603	2.15e-06	0.0251	gagtccacacgtgtcaag
Glyma.10G071700	bZIP	GmDHN-7	260	277	-	17.3492	8.67e-07	0.0159	GGCGGGACACGTGGACGA
Glyma.10G071700	bZIP	GmDHN-7	258	275	+	11.5079	8.65e-06	0.0552	attcgtccacgtgtcccg
Glyma.10G071700	bZIP	GmLEA1-1	1767	1784	-	21.3651	5.4e-08	0.00489	TTAGGGACACGTGGCAAT
Glyma.10G071700	bZIP	GmLEA1-1	1877	1894	-	18.3333	4.91e-07	0.0111	TTTTGCACACGTGTCAGT
Glyma.10G071700	bZIP	GmLEA1-1	1765	1782	+	16.7619	1.18e-06	0.0203	tgattgccacgtgtccct
Glyma.10G071700	bZIP	GmLEA1-5	1852	1869	-	20.254	1.33e-07	0.00489	CATTGCACACGTGGCATG
Glyma.10G071700	bZIP	GmLEA1-5	401	418	+	16.3333	1.45e-06	0.0213	gctgcaccacgtggcacc
Glyma.10G071700	bZIP	GmLEA1-5	1868	1885	+	15.3175	2.28e-06	0.0251	tgttggacacgtgtaaga
Glyma.10G071700	bZIP	GmLEA1-7	1731	1748	-	21.2857	5.77e-08	0.00489	TTAGGGACACGTGGCAAA
Glyma.10G071700	bZIP	GmLEA1-7	1729	1746	+	16.0159	1.68e-06	0.0219	tgtttgccacgtgtccct
Glyma.10G071700	bZIP	GmLEA1-7	1853	1870	-	14.1429	3.65e-06	0.0332	TTTTTCACACGTGTCAAT
Glyma.10G071700	bZIP	GmLEA2-4	1825	1842	+	15.0159	2.59e-06	0.0271	gtatcatcacgtgtcggt
Glyma.10G071700	bZIP	GmLEA2-4	1817	1834	-	11.5714	8.49e-06	0.0552	GTGATGATACGTGTCGCA
Glyma.10G071700	bZIP	GmLEA2-5	1940	1957	-	18.0635	5.78e-07	0.0121	ACGTGACGACGTGTCGTC
Glyma.10G071700	bZIP	GmLEA2-5	1946	1963	+	16.3492	1.44e-06	0.0213	acgtcgtcacgtgtcgac
Glyma.10G071700	bZIP	GmLEA3-1	716	733	-	12.9048	5.64e-06	0.0404	GACGATCCACGTGGCGAT
Glyma.10G071700	bZIP	GmLEA3-5	977	994	-	12.0635	7.35e-06	0.0513	GACCATCCACGTGGCAAT
Glyma.10G071700	bZIP	GmLEA3-5	975	992	+	11.5397	8.57e-06	0.0552	acattgccacgtggatgg
Glyma.10G071700	bZIP	GmLEA4_1	1795	1812	-	14.4762	3.21e-06	0.0314	GAGGCGACACGTGGAGGG
Glyma.10G071700	bZIP	GmLEA4_1	1825	1842	-	13.9206	3.96e-06	0.0332	CTAGTGACACGTGGAGGA
Glyma.10G071700	bZIP	GmLEA4_10	1888	1905	+	20.4762	1.12e-07	0.00489	tgcatgacacgtggcggc
Glyma.10G071700	bZIP	GmLEA4_10	1868	1885	+	18.3333	4.91e-07	0.0111	aggtggacacgtggagaa
Glyma.10G071700	bZIP	GmLEA4_10	1890	1907	-	14.0794	3.74e-06	0.0332	ACGCCGCCACGTGTCATG
Glyma.10G071700	bZIP	GmLEA4_16	1851	1868	+	17.6349	7.41e-07	0.0145	ccaagcacacgtgtcact
Glyma.10G071700	bZIP	GmLEA4_17	1799	1816	+	20.7778	8.88e-08	0.00489	ccgagaacacgtggcagg
Glyma.10G071700	bZIP	GmLEA4_2	344	361	+	13.0635	5.35e-06	0.0392	acgtgatgacgtgtaatg
Glyma.10G071700	bZIP	GmLEA4_21	1277	1294	+	20.8254	8.52e-08	0.00489	tgaagcacacgtggcaaa
Glyma.10G071700	bZIP	GmLEA4_21	1258	1275	+	18.6349	4.08e-07	0.0109	ccaagaacacgtggcatg
Glyma.10G071700	bZIP	GmLEA4_24	878	895	+	11.1746	9.5e-06	0.0565	caagtgagacgtggatgg
Glyma.10G071700	bZIP	GmLEA4_4	1833	1850	+	20.4762	1.12e-07	0.00489	tgcatgacacgtggcggc
Glyma.10G071700	bZIP	GmLEA4_4	1835	1852	-	14.0794	3.74e-06	0.0332	ACGCCGCCACGTGTCATG
Glyma.10G071700	bZIP	GmLEA4_7	1849	1866	+	20.3651	1.22e-07	0.00489	tgaaggacacgtgtcact
Glyma.10G071700	bZIP	GmLEA4_7	1851	1868	-	15.9683	1.71e-06	0.0219	AGAGTGACACGTGTCCTT
Glyma.10G071700	bZIP	GmLEA4_9	1832	1849	+	11.127	9.63e-06	0.0565	aaaataccacgtggagtt
Glyma.10G071700	bZIP	GmLEA5-1	1655	1672	+	15.2857	2.31e-06	0.0251	gacctcacacgtgtcact
Glyma.10G071700	bZIP	GmLEA5-2	1648	1665	+	13.6825	4.32e-06	0.0352	gaccccacacgtgtcact
Glyma.10G071700	bZIP	GmLEA5-4	650	667	+	19.1587	2.9e-07	0.00852	tgacggtcacgtgtcatg
Glyma.10G071700	bZIP	GmLEA5-4	682	699	+	16.3651	1.43e-06	0.0213	tgactgtcacgtgtcatg
Glyma.10G071700	bZIP	GmSMP-2	1839	1856	-	19.2222	2.78e-07	0.00852	GTGATGACACGTGGCGAA
Glyma.10G071700	bZIP	GmSMP-2	1837	1854	+	14.9048	2.71e-06	0.0274	cattcgccacgtgtcatc
Glyma.10G071700	bZIP	GmSMP-3	1834	1851	-	13.3968	4.78e-06	0.0369	GAGAGACTACGTGGCCAA
Glyma.10G071700	bZIP	GmSMP-4	1786	1803	-	11.8889	7.74e-06	0.0528	ACTAGTACACGTGGCTTT
Glyma.10G071700	bZIP	GmSMP-6	1841	1858	-	13.3175	4.91e-06	0.037	GAGAGAATACGTGGCCAA
Glyma.10G162100	bZIP	GmDHN-3	1823	1834	+	14.2796	7.77e-06	0.19	tagccacgtggc
Glyma.10G162100	bZIP	GmDHN-3	1825	1836	-	14.2796	7.77e-06	0.19	TAGCCACGTGGC
Glyma.10G162100	bZIP	GmDHN-7	263	274	-	14.5054	6.15e-06	0.19	GGGACACGTGGA
Glyma.10G162100	bZIP	GmLEA1-1	1770	1781	-	16.1398	1.41e-06	0.103	GGGACACGTGGC
Glyma.10G162100	bZIP	GmLEA1-5	1855	1866	-	16.6129	7.76e-07	0.103	TGCACACGTGGC
Glyma.10G162100	bZIP	GmLEA1-5	404	415	+	15.0323	4.05e-06	0.149	gcaccacgtggc
Glyma.10G162100	bZIP	GmLEA1-7	1734	1745	-	16.1398	1.41e-06	0.103	GGGACACGTGGC
Glyma.10G162100	bZIP	GmLEA4_10	1926	1937	-	15.4731	2.62e-06	0.121	CGGTCACGTCGC
Glyma.10G162100	bZIP	GmLEA4_2	121	132	-	15.5269	2.57e-06	0.121	CGACCACGTGGG
Glyma.10G162100	bZIP	GmLEA4_21	1280	1291	+	16.1613	1.37e-06	0.103	agcacacgtggc
Glyma.10G162100	bZIP	GmLEA5-4	653	664	+	15.3763	2.87e-06	0.121	cggtcacgtgtc
Glyma.10G162100	bZIP	GmSMP-2	772	783	-	14.4409	6.79e-06	0.19	CCGTCACGTGTC
Glyma.12G040600	bZIP	GmLEA1-2	833	847	+	11.4444	7.88e-06	0.528	ccatcctacgtggcc
Glyma.12G040600	bZIP	GmLEA2-5	1942	1956	-	16.0794	1.16e-06	0.171	CGTGACGACGTGTCG
Glyma.12G040600	bZIP	GmLEA4_2	345	359	+	17.4127	6.19e-07	0.171	cgtgatgacgtgtaa
Glyma.12G040600	bZIP	GmLEA4_26	1793	1807	-	11.0794	9e-06	0.528	CAAGGGGACGTGTCA
Glyma.12G040600	bZIP	GmSMP-3	1836	1850	-	14.0635	2.9e-06	0.284	AGAGACTACGTGGCC
Glyma.13G193700	bZIP	GmLEA3-8	1111	1125	+	13.2857	7.43e-06	1	aatgacgtaagtaac
Glyma.13G345200	bZIP	GmLEA3-10	1755	1765	-	14.1528	4.67e-06	1	GCCACCTGGCA
Glyma.13G345200	bZIP	GmLEA3-2	1762	1772	-	12.8333	7.71e-06	1	GCCACCTGTCA
Glyma.15G232000	bZIP	GmLEA3-8	1111	1125	+	13.2857	7.43e-06	1	aatgacgtaagtaac
Glyma.18G020900	bZIP	GmLEA4_2	347	357	-	14.2063	7.71e-06	1	ACACGTCATCA
Glyma.18G052500	bZIP	GmDHN-3	605	615	-	15.5238	3.66e-06	0.349	ATCAGCTGTCA
Glyma.18G052500	bZIP	GmLEA3-10	1755	1765	-	16.9365	1.11e-06	0.328	GCCACCTGGCA
Glyma.18G052500	bZIP	GmLEA3-2	1762	1772	-	15.8889	3.02e-06	0.349	GCCACCTGTCA
Glyma.18G052500	bZIP	GmLEA4_10	44	54	-	15.2381	4.75e-06	0.349	AAAAGCTGGCA
Glyma.18G052500	bZIP	GmLEA4_13	715	725	-	14.6032	7.27e-06	0.356	AAAGGCTGGCA
Glyma.18G052500	bZIP	GmLEA4_14	715	725	-	14.6032	7.27e-06	0.356	AAAGGCTGGCA
Glyma.18G117100	bZIP	GmLEA2-5	1942	1956	-	17.0476	1.09e-06	0.165	CGTGACGACGTGTCG
Glyma.18G117100	bZIP	GmLEA4_2	345	359	+	17	1.12e-06	0.165	cgtgatgacgtgtaa
Glyma.18G117100	bZIP	GmSMP-3	1836	1850	-	13.4603	7.24e-06	0.709	AGAGACTACGTGGCC
Glyma.01G134200	C2H2	GmLEA2-4	328	335	-	11.1429	7.84e-06	0.289	GGTAGTAG
Glyma.01G134200	C2H2	GmLEA3-6	1964	1971	-	11.1429	7.84e-06	0.289	GGTAGTAG
Glyma.01G134200	C2H2	GmLEA3-7	1908	1915	+	11.1429	7.84e-06	0.289	ggtagtag
Glyma.01G134200	C2H2	GmLEA4_12	639	646	-	11.1429	7.84e-06	0.289	GGTAGTAG
Glyma.01G134200	C2H2	GmLEA4_19	16	23	-	11.1429	7.84e-06	0.289	GGTAGTAG
Glyma.01G134200	C2H2	GmLEA4_23	1339	1346	+	11.1429	7.84e-06	0.289	ggtagtag
Glyma.01G134200	C2H2	GmLEA4_8	1668	1675	-	11.1429	7.84e-06	0.289	GGTAGTAG
Glyma.01G134200	C2H2	GmSMP-2	746	753	+	11.1429	7.84e-06	0.289	ggtagtag
Glyma.02G293300	C2H2	GmDHN-1	224	242	+	14.5985	2.46e-06	0.0342	cgcacttcacctcccccac
Glyma.02G293300	C2H2	GmDHN-1	1782	1800	-	14.0909	3.3e-06	0.0359	CATTCTCTCTTTCCTCCAC
Glyma.02G293300	C2H2	GmDHN-3	118	136	-	15.3712	1.57e-06	0.0309	CCTCTTCTTCCCCGTTCCC
Glyma.02G293300	C2H2	GmDHN-3	551	569	-	12.2348	9.24e-06	0.0522	CATCCATTTCCTTCACCAC
Glyma.02G293300	C2H2	GmLEA1-5	107	125	+	13.6212	4.3e-06	0.0393	cttctcccttatcaccccc
Glyma.02G293300	C2H2	GmLEA1-5	311	329	+	12.8258	6.69e-06	0.0452	cactctccacttcttctac
Glyma.02G293300	C2H2	GmLEA1-5	458	476	+	12.2348	9.24e-06	0.0522	ctacaaccttcaccaccgc
Glyma.02G293300	C2H2	GmLEA2-5	1106	1124	+	16.1742	9.68e-07	0.0276	ccccttctttctattcctc
Glyma.02G293300	C2H2	GmLEA2-5	1109	1127	+	15.1894	1.74e-06	0.0309	cttctttctattcctcctt
Glyma.02G293300	C2H2	GmLEA2-5	1094	1112	+	14.1591	3.17e-06	0.0359	ctcccctcgccgccccttc
Glyma.02G293300	C2H2	GmLEA2-5	1103	1121	+	12.553	7.77e-06	0.0501	ccgccccttctttctattc
Glyma.02G293300	C2H2	GmLEA4_1	843	861	-	20.6742	5.24e-08	0.00771	CTTCCTCTTTCCCTTCCTC
Glyma.02G293300	C2H2	GmLEA4_1	840	858	-	20.0227	8.17e-08	0.00771	CCTCTTTCCCTTCCTCCTT
Glyma.02G293300	C2H2	GmLEA4_1	871	889	-	14.8636	2.11e-06	0.0332	TCTCTTTCTCCTTCCTCTC
Glyma.02G293300	C2H2	GmLEA4_12	344	362	-	15.2197	1.71e-06	0.0309	CCTTATCCACTACCTCAGC
Glyma.02G293300	C2H2	GmLEA4_12	148	166	-	14.1742	3.14e-06	0.0359	TCCCTTCCCCCTACTCGAC
Glyma.02G293300	C2H2	GmLEA4_12	347	365	-	13.1742	5.52e-06	0.0434	TCACCTTATCCACTACCTC
Glyma.02G293300	C2H2	GmLEA4_12	257	275	-	12.5455	7.81e-06	0.0501	CCCACCCCACTTCTTCTCC
Glyma.02G293300	C2H2	GmLEA4_12	251	269	-	12.3712	8.58e-06	0.0511	CCACTTCTTCTCCTTCAAC
Glyma.02G293300	C2H2	GmLEA4_12	350	368	-	12.2045	9.39e-06	0.0522	CCCTCACCTTATCCACTAC
Glyma.02G293300	C2H2	GmLEA4_16	1906	1924	+	20.1364	7.57e-08	0.00771	cctccttccattcctccac
Glyma.02G293300	C2H2	GmLEA4_16	1909	1927	+	14.4848	2.63e-06	0.0342	ccttccattcctccacatc
Glyma.02G293300	C2H2	GmLEA4_18	512	530	-	14.7197	2.3e-06	0.0342	CCTTATCCTCTGCCTTTTC
Glyma.02G293300	C2H2	GmLEA4_2	1848	1866	+	15.8409	1.18e-06	0.0276	ccttatccaacaccacctc
Glyma.02G293300	C2H2	GmLEA4_21	1945	1963	-	16.0909	1.02e-06	0.0276	CTTCCGTCTCTTCTTCCTT
Glyma.02G293300	C2H2	GmLEA4_21	1942	1960	-	16.0076	1.07e-06	0.0276	CCGTCTCTTCTTCCTTCTT
Glyma.02G293300	C2H2	GmLEA4_21	1936	1954	-	13.9621	3.55e-06	0.0359	CTTCTTCCTTCTTCTTCTT
Glyma.02G293300	C2H2	GmLEA4_21	1939	1957	-	13.5	4.6e-06	0.0395	TCTCTTCTTCCTTCTTCTT
Glyma.02G293300	C2H2	GmLEA4_21	1508	1526	+	12.5	8e-06	0.0501	ccccttcactctctctctc
Glyma.02G293300	C2H2	GmLEA4_21	1540	1558	+	12.3561	8.65e-06	0.0511	tcaccttcgcctccatttc
Glyma.02G293300	C2H2	GmLEA4_22	1874	1892	+	13.053	5.9e-06	0.044	aatcaacctccaccaccac
Glyma.02G293300	C2H2	GmLEA4_24	425	443	-	14.4697	2.65e-06	0.0342	TCTCCCTCACTTCATCTTC
Glyma.02G293300	C2H2	GmLEA4_24	416	434	-	14.1061	3.27e-06	0.0359	CTTCATCTTCGTTCTCGTC
Glyma.02G293300	C2H2	GmLEA4_24	413	431	-	13.75	4e-06	0.0391	CATCTTCGTTCTCGTCCTC
Glyma.02G293300	C2H2	GmLEA4_25	27	45	-	13.0682	5.85e-06	0.044	CCTCTACAATCTCATCATC
Glyma.02G293300	C2H2	GmLEA4_26	496	514	-	18	3.11e-07	0.0176	CTGCTCCCACCACCGCCAC
Glyma.02G293300	C2H2	GmLEA4_26	1817	1835	-	13.6591	4.21e-06	0.0393	TCACATTTTCCTCCTTCAC
Glyma.02G293300	C2H2	GmLEA4_8	639	657	+	15.7273	1.27e-06	0.0276	cctcgtcctcctattccag
Glyma.02G293300	C2H2	GmLEA4_8	700	718	+	13.5076	4.58e-06	0.0395	cctcgtcctcgacttcatt
Glyma.02G293300	C2H2	GmLEA4_8	1187	1205	-	12.947	6.26e-06	0.0444	CCTCTCTCTCCTCTTTCGA
Glyma.02G293300	C2H2	GmLEA4_9	1417	1435	+	17.2955	4.86e-07	0.0229	ctttctcctgtccctccac
Glyma.02G293300	C2H2	GmLEA4_9	1980	1998	-	16.3333	8.78e-07	0.0276	CCTTCTCTCTCTCCCTCTC
Glyma.02G293300	C2H2	GmLEA4_9	1887	1905	+	13.3712	4.95e-06	0.0412	cttcctttccattctcttc
Glyma.02G293300	C2H2	GmLEA5-2	48	66	-	16.0985	1.01e-06	0.0276	CCATCTCCTCCATTGCCTC
Glyma.02G293300	C2H2	GmLEA5-2	54	72	-	14.0227	3.43e-06	0.0359	TTTCCACCATCTCCTCCAT
Glyma.02G293300	C2H2	GmLEA5-2	51	69	-	12.947	6.26e-06	0.0444	CCACCATCTCCTCCATTGC
Glyma.02G293300	C2H2	GmLEA5-3	1389	1407	-	12.1667	9.59e-06	0.0522	TTCTCTTCTCCTCTCTCTC
Glyma.02G293300	C2H2	GmLEA5-4	51	69	+	13.2955	5.16e-06	0.0418	tctctctctcctactcagc
Glyma.02G293300	C2H2	GmLEA5-4	54	72	+	12.8788	6.5e-06	0.0449	ctctctcctactcagcctg
Glyma.02G293300	C2H2	GmSMP-2	674	692	-	18.553	2.17e-07	0.0154	CTTCTTCTTCTTCTTCTTC
Glyma.02G293300	C2H2	GmSMP-2	677	695	-	15.0303	1.92e-06	0.0319	TTTCTTCTTCTTCTTCTTC
Glyma.02G293300	C2H2	GmSMP-2	672	690	-	12.4697	8.14e-06	0.0501	TCTTCTTCTTCTTCTTCTC
Glyma.03G179700	C2H2	GmDHN-6	678	697	-	13.7778	9.45e-06	0.451	AGCTGCTTTGTCTTTTACCT
Glyma.03G179700	C2H2	GmDHN-7	1490	1509	+	15.746	2.7e-06	0.365	tttaattttgtctgtttgtc
Glyma.03G179700	C2H2	GmDHN-8	322	341	-	13.7778	9.45e-06	0.451	AGCTGCTTTGTCTTTTACCT
Glyma.03G179700	C2H2	GmLEA3-3	1155	1174	-	15.2381	3.83e-06	0.365	TATGGATTTGTCTTTTTGTC
Glyma.03G179700	C2H2	GmLEA3-7	323	342	-	15.4921	3.22e-06	0.365	TGATTTCTTGTCTTTTTGTA
Glyma.03G179700	C2H2	GmLEA4_3	706	725	+	14.1429	7.62e-06	0.451	cttgtttttgttgttttcgt
Glyma.04G044900	C2H2	GmLEA1-1	135	145	+	14.7188	4.54e-07	0.0508	cagtcccactc
Glyma.04G044900	C2H2	GmLEA1-1	1356	1366	+	13.1875	8.45e-06	0.191	cacttccactt
Glyma.04G044900	C2H2	GmLEA1-5	565	575	+	14.7031	5.17e-07	0.0508	cactcccacta
Glyma.04G044900	C2H2	GmLEA1-5	305	315	+	13.1094	9.1e-06	0.191	ctctaccactc
Glyma.04G044900	C2H2	GmLEA2-4	1961	1971	-	15.2344	1.73e-07	0.0508	CACTGCCACTG
Glyma.04G044900	C2H2	GmLEA3-1	1810	1820	+	14	2.91e-06	0.123	ctctgccactc
Glyma.04G044900	C2H2	GmLEA3-2	124	134	-	13.3281	6.12e-06	0.18	CTCCCTCACTC
Glyma.04G044900	C2H2	GmLEA3-5	1845	1855	+	14	2.91e-06	0.123	ctctgccactc
Glyma.04G044900	C2H2	GmLEA4_2	185	195	-	14.4062	1.1e-06	0.0648	CACTCTCACTA
Glyma.04G044900	C2H2	GmLEA4_27	1746	1756	-	13.1719	8.65e-06	0.191	CACTACCACTT
Glyma.04G044900	C2H2	GmLEA4_8	1721	1731	-	13.1719	8.65e-06	0.191	CACTACCACTT
Glyma.04G044900	C2H2	GmLEA5-2	1410	1420	+	13.6406	4.29e-06	0.14	caccatcactc
Glyma.04G044900	C2H2	GmSMP-2	926	936	-	13.7031	3.98e-06	0.14	CTCTGTCACTC
Glyma.04G044900	C2H2	GmSMP-4	286	296	-	14.4062	1.1e-06	0.0648	CACTCTCACTA
Glyma.06G174000	C2H2	GmLEA1-3	1520	1531	+	18.7671	3.3e-07	0.0956	aaaaacagagga
Glyma.06G174000	C2H2	GmLEA4_1	881	892	+	13.8356	9.32e-06	0.54	agaaagagagca
Glyma.06G174000	C2H2	GmLEA4_12	60	71	-	15.2055	4.77e-06	0.345	GAAAACAGAGCT
Glyma.06G174000	C2H2	GmLEA4_22	527	538	-	15.3014	4.62e-06	0.345	CGAAACAGAGAA
Glyma.06G174000	C2H2	GmLEA4_9	205	216	+	15.2329	4.68e-06	0.345	gaaaacagaggg
Glyma.07G107500	C2H2	GmASR-2	650	664	+	16.1429	2.23e-06	0.268	aagtaaagacaaaat
Glyma.07G107500	C2H2	GmLEA1-2	1352	1366	+	15.0159	5.57e-06	0.268	agtttaagacaaaaa
Glyma.07G107500	C2H2	GmLEA3-11	433	447	-	15.0159	5.57e-06	0.268	AGTTTAAGACAAAAA
Glyma.07G107500	C2H2	GmLEA3-3	1156	1170	+	15.0317	5.53e-06	0.268	acaaaaagacaaatc
Glyma.07G107500	C2H2	GmLEA4_16	1122	1136	-	15.8254	2.85e-06	0.268	AAAATGAGACAAAAG
Glyma.07G107500	C2H2	GmLEA4_5	1746	1760	-	14.4127	8.35e-06	0.344	CCAAAAAGACAAACT
Glyma.07G107500	C2H2	GmLEA6-2	447	461	+	15.0794	5.33e-06	0.268	gggaaaagacaaata
Glyma.07G158000	C2H2	GmDHN-6	678	694	+	15.3333	3.33e-06	0.188	aggtaaaagacaaagca
Glyma.07G158000	C2H2	GmDHN-7	1493	1509	-	15.6667	2.72e-06	0.188	GACAAACAGACAAAATT
Glyma.07G158000	C2H2	GmDHN-8	322	338	+	15.3333	3.33e-06	0.188	aggtaaaagacaaagca
Glyma.07G158000	C2H2	GmLEA3-3	1155	1171	+	15.6032	2.83e-06	0.188	gacaaaaagacaaatcc
Glyma.07G158000	C2H2	GmLEA3-7	323	339	+	16.3333	1.81e-06	0.188	tacaaaaagacaagaaa
Glyma.10G215200	C2H2	GmASR-1	1891	1905	+	14.25	5.7e-06	0.335	tccttccccaaatat
Glyma.10G215200	C2H2	GmASR-3	1893	1907	+	14.25	5.7e-06	0.335	tccttccccaaatat
Glyma.10G215200	C2H2	GmDHN-1	232	246	+	13.8906	7.43e-06	0.364	acctcccccacgtta
Glyma.10G215200	C2H2	GmLEA4_12	1074	1088	-	13.6094	9.13e-06	0.383	ACCTCCCTCACTTAG
Glyma.10G215200	C2H2	GmLEA4_16	1677	1691	-	16.1719	1.2e-06	0.335	ACCTTCCCTAGAAGG
Glyma.10G215200	C2H2	GmLEA4_4	1004	1018	+	14.7656	3.85e-06	0.335	aacgtccccgggtcc
Glyma.10G215200	C2H2	GmSMP-1	1418	1432	-	14.625	4.3e-06	0.335	ACCGGCACCGATTGG
Glyma.10G257900	C2H2	GmDHN-3	793	803	-	13.7778	5.15e-06	0.174	TGAGAGAGTGA
Glyma.10G257900	C2H2	GmDHN-8	1685	1695	-	13.4762	7.1e-06	0.174	GGTGTTAGTGA
Glyma.10G257900	C2H2	GmLEA1-5	564	574	-	13.5873	6.5e-06	0.174	AGTGGGAGTGT
Glyma.10G257900	C2H2	GmLEA4_12	417	427	+	15.0635	2.52e-07	0.0531	ggtgagagtgt
Glyma.10G257900	C2H2	GmLEA4_12	785	795	+	13.8889	4.2e-06	0.174	ggtgtcagtgg
Glyma.10G257900	C2H2	GmLEA4_16	1864	1874	-	13.1905	9.74e-06	0.205	GTTGTGAGTGA
Glyma.10G257900	C2H2	GmLEA4_2	186	196	+	14.8413	5.41e-07	0.0531	agtgagagtga
Glyma.10G257900	C2H2	GmLEA4_2	365	375	+	14.2063	3.21e-06	0.174	tgtgtgagtgt
Glyma.10G257900	C2H2	GmLEA4_2	1788	1798	-	13.6349	6.16e-06	0.174	TGTGACAGTGT
Glyma.10G257900	C2H2	GmLEA4_21	1513	1523	-	14.3492	2.17e-06	0.16	AGAGAGAGTGA
Glyma.10G257900	C2H2	GmLEA4_25	309	319	-	13.6825	5.86e-06	0.174	GCTGAGAGTGA
Glyma.10G257900	C2H2	GmLEA4_3	1941	1951	+	13.8571	4.63e-06	0.174	tgagtgagtga
Glyma.10G257900	C2H2	GmLEA5-1	491	501	-	13.3333	8.15e-06	0.185	GGTGTTAGTGT
Glyma.10G257900	C2H2	GmSMP-4	287	297	+	14.8413	5.41e-07	0.0531	agtgagagtga
Glyma.10G295200	C2H2	GmLEA1-3	76	90	-	14.0635	8.8e-06	0.862	CCGTCGACGTTCCCA
Glyma.10G295200	C2H2	GmLEA2-6	1053	1067	+	16.4127	8.12e-07	0.239	acgacatcgttttca
Glyma.10G295200	C2H2	GmLEA4_24	418	432	-	14.5238	5.91e-06	0.862	TCATCTTCGTTCTCG
Glyma.12G118800	C2H2	GmDHN-7	1490	1509	-	14.4762	6.03e-06	0.578	GACAAACAGACAAAATTAAA
Glyma.12G118800	C2H2	GmLEA3-3	1155	1174	+	14.8889	4.75e-06	0.578	gacaaaaagacaaatccata
Glyma.12G118800	C2H2	GmLEA3-7	323	342	+	15.0317	4.37e-06	0.578	tacaaaaagacaagaaatca
Glyma.12G118800	C2H2	GmLEA6-2	446	465	+	13.8413	8.52e-06	0.613	ggggaaaagacaaataaact
Glyma.12G179000	C2H2	GmDHN-2	474	491	-	15.5735	2.53e-06	0.741	CAGATAGAACCTTGGTCT
Glyma.12G179000	C2H2	GmLEA3-1	684	701	+	13.9706	7.65e-06	1	tagacaaaacctgctcca
Glyma.13G349500	C2H2	GmDHN-6	678	695	+	15.3016	3.62e-06	0.26	aggtaaaagacaaagcag
Glyma.13G349500	C2H2	GmDHN-7	1492	1509	-	14.3968	6.1e-06	0.352	GACAAACAGACAAAATTA
Glyma.13G349500	C2H2	GmDHN-8	322	339	+	15.3016	3.62e-06	0.26	aggtaaaagacaaagcag
Glyma.13G349500	C2H2	GmLEA3-3	1155	1172	+	15.3968	3.42e-06	0.26	gacaaaaagacaaatcca
Glyma.13G349500	C2H2	GmLEA3-7	323	340	+	15.381	3.45e-06	0.26	tacaaaaagacaagaaat
Glyma.13G349500	C2H2	GmLEA6-2	446	463	+	13.8889	8.03e-06	0.386	ggggaaaagacaaataaa
Glyma.16G141100	C2H2	GmDHN-6	678	694	+	14.1587	7.87e-06	0.436	aggtaaaagacaaagca
Glyma.16G141100	C2H2	GmDHN-7	1493	1509	-	13.873	9.19e-06	0.436	GACAAACAGACAAAATT
Glyma.16G141100	C2H2	GmDHN-8	322	338	+	14.1587	7.87e-06	0.436	aggtaaaagacaaagca
Glyma.16G141100	C2H2	GmLEA3-3	1155	1171	+	14.7937	5.46e-06	0.436	gacaaaaagacaaatcc
Glyma.16G141100	C2H2	GmLEA3-7	323	339	+	15.4127	3.72e-06	0.436	tacaaaaagacaagaaa
Glyma.16G141100	C2H2	GmLEA6-2	446	462	+	14.1905	7.73e-06	0.436	ggggaaaagacaaataa
Glyma.20G109400	C2H2	GmDHN-7	1494	1509	+	14.5417	5.02e-06	0.479	attttgtctgtttgtc
Glyma.20G109400	C2H2	GmLEA3-3	1155	1170	-	15.6806	2.62e-06	0.469	GATTTGTCTTTTTGTC
Glyma.20G109400	C2H2	GmLEA3-7	323	338	-	15.2917	3.28e-06	0.469	TTCTTGTCTTTTTGTA
Glyma.20G176500	C2H2	GmASR-1	1891	1905	+	14.25	5.7e-06	0.335	tccttccccaaatat
Glyma.20G176500	C2H2	GmASR-3	1893	1907	+	14.25	5.7e-06	0.335	tccttccccaaatat
Glyma.20G176500	C2H2	GmDHN-1	232	246	+	13.8906	7.43e-06	0.364	acctcccccacgtta
Glyma.20G176500	C2H2	GmLEA4_12	1074	1088	-	13.6094	9.13e-06	0.383	ACCTCCCTCACTTAG
Glyma.20G176500	C2H2	GmLEA4_16	1677	1691	-	16.1719	1.2e-06	0.335	ACCTTCCCTAGAAGG
Glyma.20G176500	C2H2	GmLEA4_4	1004	1018	+	14.7656	3.85e-06	0.335	aacgtccccgggtcc
Glyma.20G176500	C2H2	GmSMP-1	1418	1432	-	14.625	4.3e-06	0.335	ACCGGCACCGATTGG
Glyma.20G193000	C2H2	GmDHN-1	365	375	-	12.6508	6.62e-06	0.126	GAGTGAAGTGA
Glyma.20G193000	C2H2	GmDHN-7	340	350	-	12.6508	6.62e-06	0.126	GAGTGAAGTGA
Glyma.20G193000	C2H2	GmLEA1-5	344	354	-	14.3333	1.66e-07	0.0244	GAGTGAAGGAG
Glyma.20G193000	C2H2	GmLEA1-5	559	569	-	12.6667	6.35e-06	0.126	GAGTGTTGGTG
Glyma.20G193000	C2H2	GmLEA3-2	124	134	+	13.5714	1.04e-06	0.0511	gagtgagggag
Glyma.20G193000	C2H2	GmLEA3-6	294	304	+	12.3968	9.59e-06	0.166	gagtggagatg
Glyma.20G193000	C2H2	GmLEA3-8	126	136	+	13.7778	6.77e-07	0.0511	tagtgaagggg
Glyma.20G193000	C2H2	GmLEA4_13	1044	1054	-	13	3.4e-06	0.1	AAGTGAAGGAG
Glyma.20G193000	C2H2	GmLEA4_13	1818	1828	+	13	3.4e-06	0.1	aagtgaaggag
Glyma.20G193000	C2H2	GmLEA4_14	1044	1054	-	13	3.4e-06	0.1	AAGTGAAGGAG
Glyma.20G193000	C2H2	GmLEA4_14	1818	1828	+	13	3.4e-06	0.1	aagtgaaggag
Glyma.20G193000	C2H2	GmLEA4_19	679	689	-	13.5873	1.01e-06	0.0511	GAGTGGAGTGG
Glyma.20G193000	C2H2	GmLEA4_21	1508	1518	-	14.9206	2.76e-08	0.00813	GAGTGAAGGGG
Glyma.20G193000	C2H2	GmLEA4_23	266	276	-	12.619	6.82e-06	0.126	GAGTGAAGAAG
Glyma.20G193000	C2H2	GmLEA4_7	597	607	+	12.8889	4.29e-06	0.115	gagtggtggag
Glyma.20G193000	C2H2	GmLEA5-2	1410	1420	-	13.7143	7.52e-07	0.0511	GAGTGATGGTG
Glyma.20G193000	C2H2	GmSMP-2	1128	1138	-	12.7778	5.27e-06	0.126	AAGTGAAGTGG
Glyma.10G269300	C3H	GmLEA4_23	1877	1891	+	14.0317	6.08e-06	1	ccgaacaaaccgctg
Glyma.19G147100	C3H	GmLEA2-2	1432	1445	-	12.8571	9.33e-06	0.384	AATGAAAAAGTTGA
Glyma.19G147100	C3H	GmLEA2-5	1338	1351	+	13.3492	3.94e-06	0.294	aaggaaaaaggaag
Glyma.19G147100	C3H	GmLEA2-5	498	511	-	12.9365	7.95e-06	0.382	GATGAAAAAGTTGA
Glyma.19G147100	C3H	GmLEA3-3	1387	1400	-	13.3333	4.08e-06	0.294	AAGCCAAAAGGTGA
Glyma.19G147100	C3H	GmLEA3-5	1244	1257	-	13.5556	2.61e-06	0.294	AAAGAAAAAGGAGA
Glyma.19G147100	C3H	GmLEA4_11	650	663	-	13.5714	2.55e-06	0.294	AAACAAAAAGGAAA
Glyma.19G147100	C3H	GmLEA4_5	165	178	+	12.9365	7.95e-06	0.382	ggaccaaaaggtga
Glyma.07G242000	CAMTA	GmDHN-1	1869	1886	+	18.6984	1.73e-07	0.0127	tcgcgggaagtgcgcgtt
Glyma.07G242000	CAMTA	GmDHN-5	1847	1864	+	14.0635	7.45e-06	0.146	aggcttaaggcacgtgtg
Glyma.07G242000	CAMTA	GmLEA1-1	1813	1830	-	16.7143	1.03e-06	0.0402	ACACGTAATTGCCGCGTG
Glyma.07G242000	CAMTA	GmLEA1-1	1814	1831	+	16.2222	1.53e-06	0.0499	acgcggcaattacgtgta
Glyma.07G242000	CAMTA	GmLEA1-5	1806	1823	+	17.5397	5.06e-07	0.0297	gcgtggcagttacgtgtc
Glyma.07G242000	CAMTA	GmLEA1-7	1789	1806	-	17.2381	6.59e-07	0.0322	ACACGTAGTTGCCGCGTG
Glyma.07G242000	CAMTA	GmLEA1-7	1790	1807	+	16.6349	1.1e-06	0.0402	acgcggcaactacgtgta
Glyma.07G242000	CAMTA	GmLEA2-1	1188	1205	+	15.1746	3.42e-06	0.1	gcatgtacattccgtgtg
Glyma.07G242000	CAMTA	GmLEA2-3	1860	1877	+	14.3651	6.07e-06	0.137	acatgtacattccgtgtg
Glyma.07G242000	CAMTA	GmLEA2-4	1853	1870	+	14.5556	5.32e-06	0.13	cgacggtgaacacgtgtg
Glyma.07G242000	CAMTA	GmLEA2-5	1954	1971	+	19.4127	8.43e-08	0.00824	acgtgtcgacaccgtgtt
Glyma.07G242000	CAMTA	GmLEA3-11	1319	1336	-	20.127	3.84e-08	0.00563	TCGTGTGGAATCCGTGTG
Glyma.07G242000	CAMTA	GmLEA3-6	1344	1361	-	20.127	3.84e-08	0.00563	TCGTGTGGAATCCGTGTG
[truncated: 2,602 more rows]
