# Supplementary material for: The Late Embryogenesis Abundant Proteins in Soybean: Identification, Expression Analysis, and the Roles of GmLEA4_19 in Drought Stress
Source: Int J Mol Sci. 2023 Oct 2;24(19):14834. doi: 10.3390/ijms241914834 (PMC10573439; doi:10.3390/ijms241914834)
Supplement: Supplementary file 1 [file ijms-24-14834-s001.zip › Supplementary Table S5-microRNA-GmLEA .xlsx]

## Sheet: Supplementary Table S5
Supplementary Table S5. GmLEA genes and miRNA targets.
miRNA_Acc.	Target	Expectation	miRNA_start	miRNA_end	Target_start	Target_end	miRNA_aligned_fragment	Target_aligned_fragment	Inhibition
gma-miR164a	GmLEA4_6	2.5	1	21	116	136	UGGAGAAGCAGGGCACGUGCA	CUCACCUCCUCUGCUUCUCCA	Cleavage
gma-miR164b	GmLEA4_6	2.5	1	20	117	136	UGGAGAAGCAGGGCACGUGC	UCACCUCCUCUGCUUCUCCA	Cleavage
gma-miR164c	GmLEA4_6	2.5	1	20	117	136	UGGAGAAGCAGGGCACGUGC	UCACCUCCUCUGCUUCUCCA	Cleavage
gma-miR164d	GmLEA4_6	2.5	1	20	117	136	UGGAGAAGCAGGGCACGUGC	UCACCUCCUCUGCUUCUCCA	Cleavage
gma-miR164e	GmLEA4_6	2.5	1	21	116	136	UGGAGAAGCAGGGCACGUGCA	CUCACCUCCUCUGCUUCUCCA	Cleavage
gma-miR164f	GmLEA4_6	2.5	1	21	116	136	UGGAGAAGCAGGGCACGUGCA	CUCACCUCCUCUGCUUCUCCA	Cleavage
gma-miR164g	GmLEA4_6	2.5	1	21	116	136	UGGAGAAGCAGGGCACGUGCA	CUCACCUCCUCUGCUUCUCCA	Cleavage
gma-miR164h	GmLEA4_6	2.5	1	21	116	136	UGGAGAAGCAGGGCACGUGCA	CUCACCUCCUCUGCUUCUCCA	Cleavage
gma-miR164i	GmLEA4_6	2.5	1	21	116	136	UGGAGAAGCAGGGCACGUGCA	CUCACCUCCUCUGCUUCUCCA	Cleavage
gma-miR164j	GmLEA4_6	2.5	1	21	116	136	UGGAGAAGCAGGGCACGUGCA	CUCACCUCCUCUGCUUCUCCA	Cleavage
gma-miR164k	GmLEA4_6	2.5	1	21	116	136	UGGAGAAGCAGGGCACGUGCA	CUCACCUCCUCUGCUUCUCCA	Cleavage
gma-miR396f	GmLEA2-3	3.5	1	25	306	330	AGCUUUCUUGAACUUCUUAUGCCUA	CAUUGGUGAGAAGAUUGAGGAAGCU	Cleavage
gma-miR396f	GmLEA2-1	3.5	1	25	123	147	AGCUUUCUUGAACUUCUUAUGCCUA	CAUUGGUGAGAAGAUUGAGGAAGCU	Cleavage
gma-miR5037a	GmLEA4_2	3.5	1	22	2771	2792	GCCUCAAAGGCUUCCACUACUG	ACAUUGUGGAAACCUUUGAGGA	Translation
gma-miR5677	GmLEA5-2	3.5	1	21	27	47	UUUGGUCUUUAAUCAAGCUGA	AGAGCUUGAUGAAAGAGCAAG	Translation
gma-miR9751	GmLEA5-4	3.5	1	24	312	335	GUAAUUUUAAACCUAAACCCUAAA	AGAUGAGUCUAAGUUUAAAAUUAC	Cleavage
gma-miR9752	GmLEA4_4	3.5	1	21	929	949	UGCUUCUUCUUUUCCCUGUUU	AAAAAGAGGAAGGAAGAGGCA	Cleavage
gma-miR9752	GmLEA4_10	3.5	1	21	806	826	UGCUUCUUCUUUUCCCUGUUU	AAAAAGAGGAAGGAAGAGGCA	Cleavage
gma-miR1510a-3p	GmLEA4_18	4	1	23	1455	1477	UUGUUGUUUUACCUAUUCCACCC	UACAGCAAUAGGCGAAACAGUAA	Translation
gma-miR1510b-3p	GmSMP-4	4	1	21	274	294	UGUUGUUUUACCUAUUCCACC	GGUGGGGUGGGUGAAACCGCA	Cleavage
gma-miR1520p	GmLEA3-8	4	1	24	111	134	AUGUUGUUAUUGGAUGAUGACGGU	AAAGUCAGCAUCCGAUAAUGUCAU	Cleavage
gma-miR1535a	GmLEA3-6	4	1	19	12	29	CUUGUUUGUGGUGAUGUCU	AGGCAUCACCA-AAGCAAG	Cleavage
gma-miR1535a	GmLEA3-11	4	1	19	12	29	CUUGUUUGUGGUGAUGUCU	AGGCAUCACCA-AAGCAAG	Cleavage
gma-miR1535b	GmLEA3-6	4	1	21	10	29	CUUGUUUGUGGUGAUGUCUAG	GGAGGCAUCACCA-AAGCAAG	Cleavage
gma-miR1535b	GmLEA3-11	4	1	21	10	29	CUUGUUUGUGGUGAUGUCUAG	GGAGGCAUCACCA-AAGCAAG	Cleavage
gma-miR171b-5p	GmLEA4_6	4	1	23	552	574	ACGGCGUGAUAUUGGUACGGCUC	UUCCCUUGCCAAUAUAAUGUCGU	Cleavage
gma-miR171k-5p	GmLEA5-1	4	1	21	90	110	CGAUGUUGGUGAGGUUCAAUC	CCUUGAGGCUCAGCAACAUCU	Cleavage
gma-miR171l	GmLEA5-1	4	1	21	90	110	CGAUGUUGGUGAGGUUCAAUC	CCUUGAGGCUCAGCAACAUCU	Cleavage
gma-miR171m	GmLEA4_15	4	1	21	1111	1131	UUGAGCCGCGUCAAUAUCUCA	UAUGCUAGUGAUGCGGCUCAG	Cleavage
gma-miR171m	GmLEA4_22	4	1	21	1069	1089	UUGAGCCGCGUCAAUAUCUCA	UAUGCUAGUGAUGCGGCUCAG	Cleavage
gma-miR171n	GmLEA4_15	4	1	21	1111	1131	UUGAGCCGCGUCAAUAUCUUA	UAUGCUAGUGAUGCGGCUCAG	Cleavage
gma-miR171n	GmLEA4_22	4	1	21	1069	1089	UUGAGCCGCGUCAAUAUCUUA	UAUGCUAGUGAUGCGGCUCAG	Cleavage
gma-miR171p	GmLEA4_22	4	1	21	1069	1089	UUGAGCCGCGUCAAUAUCUUA	UAUGCUAGUGAUGCGGCUCAG	Cleavage
gma-miR171p	GmLEA4_15	4	1	21	1111	1131	UUGAGCCGCGUCAAUAUCUUA	UAUGCUAGUGAUGCGGCUCAG	Cleavage
gma-miR171t	GmLEA4_22	4	1	21	1069	1089	UUGAGCCGCGUCAAUAUCUCA	UAUGCUAGUGAUGCGGCUCAG	Cleavage
gma-miR171t	GmLEA4_15	4	1	21	1111	1131	UUGAGCCGCGUCAAUAUCUCA	UAUGCUAGUGAUGCGGCUCAG	Cleavage
gma-miR394a-5p	GmLEA4_2	4	1	20	2548	2567	UUGGCAUUCUGUCCACCUCC	GCAGCUGGGGAGAAUGCCAA	Translation
gma-miR394b-5p	GmLEA4_2	4	1	20	2548	2567	UUGGCAUUCUGUCCACCUCC	GCAGCUGGGGAGAAUGCCAA	Translation
gma-miR394c-5p	GmLEA4_2	4	1	20	2548	2567	UUGGCAUUCUGUCCACCUCC	GCAGCUGGGGAGAAUGCCAA	Translation
gma-miR394d	GmLEA4_2	4	1	20	2548	2567	UUGGCAUUCUGUCCACCUCC	GCAGCUGGGGAGAAUGCCAA	Translation
gma-miR394e	GmLEA4_2	4	1	20	2548	2567	UUGGCAUUCUGUCCACCUCC	GCAGCUGGGGAGAAUGCCAA	Translation
gma-miR394f	GmLEA4_2	4	1	20	2548	2567	UUGGCAUUCUGUCCACCUCC	GCAGCUGGGGAGAAUGCCAA	Translation
gma-miR394g	GmLEA4_2	4	1	20	2548	2567	UUGGCAUUCUGUCCACCUCC	GCAGCUGGGGAGAAUGCCAA	Translation
gma-miR4355	GmDHN-5	4	1	22	294	315	CACUGUUGUGCUGGGUGUACCA	GCAUGCACACACCACAACAGUU	Translation
gma-miR4407	GmDHN-4	4	1	22	295	316	CAGAGGAAGCAGCACUUGUACC	ACCACAAUUGCUGCUUCUACUU	Cleavage
gma-miR482b-3p	GmLEA3-9	4	1	22	148	169	UCUUCCCUACACCUCCCAUACC	AUCGUGGGAGGUGUAGAAGAGA	Cleavage
gma-miR482d-3p	GmLEA3-9	4	1	22	148	169	UCUUCCCUACACCUCCCAUACC	AUCGUGGGAGGUGUAGAAGAGA	Cleavage
gma-miR4992	GmLEA6-1	4	1	22	48	69	AUUCUAAGAUGGUUUUUGUUAG	GCAACAACAACCAUCUAAGGAA	Cleavage
gma-miR5041-5p	GmLEA4_9	4	1	21	77	97	UUUCAUCUUCAACUUGCUCAA	AUGAUGUAGUUGAAGAUGGAG	Cleavage
gma-miR5677	GmLEA5-1	4	1	21	27	47	UUUGGUCUUUAAUCAAGCUGA	AGAGCUUGAUGAAAGGGCAAG	Translation
gma-miR9742	GmLEA4_15	4	1	21	1353	1373	UGUGUUGUUUGUUUUGUAGCA	GGCUGCAAAGCAAAAAUCACA	Cleavage
gma-miR9742	GmLEA4_22	4	1	21	1308	1328	UGUGUUGUUUGUUUUGUAGCA	GGCUGCAAAGCAAAAAUCACA	Cleavage
gma-miR9752	GmDHN-1	4	1	21	252	272	UGCUUCUUCUUUUCCCUGUUU	GAAAAGGAAGAAGAAGAAGAA	Cleavage
gma-miR9752	GmASR-1	4	1	21	375	395	UGCUUCUUCUUUUCCCUGUUU	CUAUAAGAAGGAGGAGAAGCA	Cleavage
gma-miR9752	GmASR-2	4	1	21	69	89	UGCUUCUUCUUUUCCCUGUUU	UUAUAAGAAGGAGGAGAAGCA	Cleavage
gma-miR1510a-3p	GmLEA4_12	4.5	1	23	113	135	UUGUUGUUUUACCUAUUCCACCC	CCUUGCAAGAGGUUGGACAACAA	Translation
gma-miR1510a-3p	GmLEA4_11	4.5	1	23	1143	1165	UUGUUGUUUUACCUAUUCCACCC	CCAAGGAAUUGGCGAAACAGUGA	Translation
gma-miR1510b-3p	GmLEA4_12	4.5	1	21	114	134	UGUUGUUUUACCUAUUCCACC	CUUGCAAGAGGUUGGACAACA	Cleavage
gma-miR1535a	GmLEA4_16	4.5	1	19	705	723	CUUGUUUGUGGUGAUGUCU	AGAUGCCACUGUGAAUAAG	Cleavage
gma-miR1535a	GmLEA1-6	4.5	1	19	281	298	CUUGUUUGUGGUGAUGUCU	AGAC-UCACUACCAGCAAG	Cleavage
gma-miR1535a	GmLEA1-3	4.5	1	19	278	295	CUUGUUUGUGGUGAUGUCU	AGAC-UCACUACCAGCAAG	Cleavage
gma-miR1535b	GmLEA4_16	4.5	1	21	703	723	CUUGUUUGUGGUGAUGUCUAG	AAAGAUGCCACUGUGAAUAAG	Cleavage
gma-miR1535b	GmLEA1-6	4.5	1	21	279	298	CUUGUUUGUGGUGAUGUCUAG	UCAGAC-UCACUACCAGCAAG	Cleavage
gma-miR1535b	GmLEA1-3	4.5	1	21	276	295	CUUGUUUGUGGUGAUGUCUAG	UGAGAC-UCACUACCAGCAAG	Cleavage
gma-miR159b-3p	GmDHN-4	4.5	1	21	161	180	AUUGGAGUGAAGGGAGCUCCA	AAGAGCUUCCU-CACUCCAAG	Translation
gma-miR159b-3p	GmDHN-5	4.5	1	21	161	180	AUUGGAGUGAAGGGAGCUCCA	AAGAGCUUCCU-CACUCCAAG	Translation
gma-miR159c	GmDHN-4	4.5	1	21	161	180	AUUGGAGUGAAGGGAGCUCCG	AAGAGCUUCCU-CACUCCAAG	Translation
gma-miR159c	GmDHN-5	4.5	1	21	161	180	AUUGGAGUGAAGGGAGCUCCG	AAGAGCUUCCU-CACUCCAAG	Translation
gma-miR159f-3p	GmDHN-5	4.5	1	21	161	180	AUUGGAGUGAAGGGAGCUCCA	AAGAGCUUCCU-CACUCCAAG	Translation
gma-miR159f-3p	GmDHN-4	4.5	1	21	161	180	AUUGGAGUGAAGGGAGCUCCA	AAGAGCUUCCU-CACUCCAAG	Translation
gma-miR160a-5p	GmSMP-2	4.5	1	21	280	300	UGCCUGGCUCCCUGUAUGCCA	CAUCUUUCGGGGAGCCAGGUG	Cleavage
gma-miR160b	GmSMP-2	4.5	1	20	281	300	UGCCUGGCUCCCUGUAUGCC	AUCUUUCGGGGAGCCAGGUG	Cleavage
gma-miR160c	GmSMP-2	4.5	1	20	281	300	UGCCUGGCUCCCUGUAUGCC	AUCUUUCGGGGAGCCAGGUG	Cleavage
gma-miR160d	GmSMP-2	4.5	1	20	281	300	UGCCUGGCUCCCUGUAUGCC	AUCUUUCGGGGAGCCAGGUG	Cleavage
gma-miR160e	GmSMP-2	4.5	1	20	281	300	UGCCUGGCUCCCUGUAUGCC	AUCUUUCGGGGAGCCAGGUG	Cleavage
gma-miR160f	GmSMP-2	4.5	1	21	280	300	UGCCUGGCUCCCUGUAUGCCA	CAUCUUUCGGGGAGCCAGGUG	Cleavage
gma-miR169j-3p	GmLEA5-4	4.5	1	21	98	118	UUUCGACGAGUUGUUCUUGGC	CUCAAGAACAUCUUGCUGAAG	Translation
gma-miR169l-3p	GmSMP-6	4.5	1	22	610	631	CGGGCAAGUUGUUUUUGGCUAC	GGAGCCACAGCCAAGUUGCCCG	Cleavage
gma-miR171k-3p	GmLEA4_15	4.5	1	21	1111	1131	UUGAGCCGCGCCAAUAUCACU	UAUGCUAGUGAUGCGGCUCAG	Translation
gma-miR171k-3p	GmLEA4_22	4.5	1	21	1069	1089	UUGAGCCGCGCCAAUAUCACU	UAUGCUAGUGAUGCGGCUCAG	Translation
gma-miR172g	GmLEA3-6	4.5	1	20	271	290	GCAGCACCAUCAAGAUUCAC	AGAAAUGUUGAUGGUGUUGA	Cleavage
gma-miR172g	GmLEA3-11	4.5	1	20	271	290	GCAGCACCAUCAAGAUUCAC	AGAAAUGUUGAUGGUGUUGA	Cleavage
gma-miR172h-5p	GmASR-2	4.5	1	21	111	131	GCAGCAGCAUCAAGAUUCACA	UGGGGAACUUGGUGCUGCGGC	Cleavage
gma-miR172i-5p	GmASR-2	4.5	1	21	111	131	GCAGCAGCAUCAAGAUUCACA	UGGGGAACUUGGUGCUGCGGC	Cleavage
gma-miR172j	GmASR-2	4.5	1	21	111	131	GCAGCAGCAUCAAGAUUCACA	UGGGGAACUUGGUGCUGCGGC	Cleavage
gma-miR2107	GmSMP-3	4.5	1	21	468	488	CAAACCUCCGUAGCCUGUAUC	GAUUCAGGCGGCGGAGGUUAG	Cleavage
gma-miR4412-5p	GmLEA4_18	4.5	1	21	790	810	UGUUGCGGGUAUCUUUGCCUC	CAGGCAAAGAAUCUUGCAGCA	Translation
gma-miR4414-3p	GmDHN-1	4.5	1	20	487	506	UCCAACGAUGCGGGAGCUGC	CCACCUGUUGCAUCAUUGGA	Cleavage
gma-miR4414-3p	GmDHN-7	4.5	1	20	310	329	UCCAACGAUGCGGGAGCUGC	CCACCUGUUGCAUCAUUGGA	Cleavage
gma-miR4992	GmLEA4_2	4.5	1	22	2820	2840	AUUCUAAGAUGGUUUUUGUUAG	GGAACAAAAACCA-CUUGGAAG	Cleavage
gma-miR4992	GmLEA6-2	4.5	1	22	15	36	AUUCUAAGAUGGUUUUUGUUAG	ACAACAAGCACCAUCUAAGGAA	Cleavage
gma-miR4993	GmSMP-2	4.5	1	21	806	826	GAGCGGCGGCGGUGGAGGAUG	CAUCCGUCGCUGCUGCUGCUA	Cleavage
gma-miR5039	GmLEA4_16	4.5	1	21	442	462	CCCUUUUUUAAUCGUUGCAUG	GAUGCAACGAUGGAAAAAGCU	Translation
gma-miR530a	GmLEA4_16	4.5	1	20	1166	1185	UGCAUUUGCACCUGCACUUU	GUGGUGCAGGUGAAACUGCA	Cleavage
gma-miR530a	GmDHN-2	4.5	1	20	176	195	UGCAUUUGCACCUGCACUUU	ACGGUGGUGGUGCAAGUGCA	Cleavage
gma-miR530b	GmDHN-2	4.5	1	21	175	195	UGCAUUUGCACCUGCACUUUA	UACGGUGGUGGUGCAAGUGCA	Cleavage
gma-miR530b	GmLEA4_16	4.5	1	21	1165	1185	UGCAUUUGCACCUGCACUUUA	AGUGGUGCAGGUGAAACUGCA	Cleavage
gma-miR530c	GmDHN-2	4.5	1	21	175	195	UGCAUUUGCACCUGCACUUUA	UACGGUGGUGGUGCAAGUGCA	Cleavage
gma-miR530c	GmLEA4_16	4.5	1	21	1165	1185	UGCAUUUGCACCUGCACUUUA	AGUGGUGCAGGUGAAACUGCA	Cleavage
gma-miR530d	GmDHN-2	4.5	1	21	175	195	UGCAUUUGCACCUGCACUUUA	UACGGUGGUGGUGCAAGUGCA	Cleavage
gma-miR530d	GmLEA4_16	4.5	1	21	1165	1185	UGCAUUUGCACCUGCACUUUA	AGUGGUGCAGGUGAAACUGCA	Cleavage
gma-miR530e	GmDHN-2	4.5	1	21	175	195	UGCAUUUGCACCUGCACUUUA	UACGGUGGUGGUGCAAGUGCA	Cleavage
gma-miR530e	GmLEA4_16	4.5	1	21	1165	1185	UGCAUUUGCACCUGCACUUUA	AGUGGUGCAGGUGAAACUGCA	Cleavage
gma-miR5380c	GmLEA2-4	4.5	1	21	385	405	AUGAAUGGUGAAGAUGAAGAG	AUUGGCAUCUUCACCAUUCCU	Cleavage
gma-miR5678	GmLEA4_11	4.5	1	21	793	813	UUCCAUGAUAAGAUCUUUGAC	GCCAAGGAUGUUACCGUGGAG	Cleavage
gma-miR5761a	GmLEA4_16	4.5	1	21	1204	1224	UUUUGUGUCGUGAAGCUUUUG	CCAAAGCUUCAAGGUAAAGAA	Translation
gma-miR5761b	GmLEA4_16	4.5	1	21	1204	1224	UUUUGUGUCGUGAAGCUUUUG	CCAAAGCUUCAAGGUAAAGAA	Translation
gma-miR5767	GmLEA2-1	4.5	1	21	563	583	UGGAGGACCUUUGAAGGUGCA	UUCAUUUUGAAAGGUUCUCUU	Cleavage
gma-miR5767	GmLEA2-3	4.5	1	21	746	766	UGGAGGACCUUUGAAGGUGCA	UUCAUUUUGAAAGGUUCUCUU	Cleavage
gma-miR5773	GmLEA4_18	4.5	1	22	1493	1514	UUUUUAAAAGGUUCAGUUAGGU	AGGUAAAGAAACCGUUUAAAAA	Cleavage
gma-miR5780d	GmLEA4_5	4.5	1	22	187	208	UGUUUUGAGUUUCUGAUAAAUU	AGUUUGAACGAAGCUCAAGACA	Cleavage
gma-miR9734	GmLEA4_16	4.5	1	24	249	272	UCGUGAAUGAGAUUUGUGUUGCUU	CAGUAAUACAGAGGUUAUUCACGA	Translation
gma-miR9742	GmLEA4_23	4.5	1	21	294	314	UGUGUUGUUUGUUUUGUAGCA	UAAAGCAAAGCAGACAAUGCA	Cleavage
gma-miR9742	GmLEA4_5	4.5	1	21	315	335	UGUGUUGUUUGUUUUGUAGCA	UAAAGCAAAGCAGACAAUGCA	Cleavage
gma-miR9742	GmLEA4_18	4.5	1	21	756	776	UGUGUUGUUUGUUUUGUAGCA	CACCACAACACAAACCGCACA	Cleavage
gma-miR9749	GmLEA3-8	4.5	1	21	68	88	UUAGCUUCUUUCACCUUUCCC	CGGAAAGUUUAAGGAAGCAAA	Cleavage
gma-miR9749	GmLEA4_7	4.5	1	21	624	644	UUAGCUUCUUUCACCUUUCCC	GCAGAAGGCGAAAGAAGCCAA	Cleavage
gma-miR9752	GmLEA4_2	4.5	1	21	117	137	UGCUUCUUCUUUUCCCUGUUU	AGAGAGUGAGAAGAAGGAGAA	Cleavage
gma-miR9752	GmLEA4_11	4.5	1	21	302	322	UGCUUCUUCUUUUCCCUGUUU	UGGCAGAGAAAGGAAGGGGAA	Cleavage
gma-miR9752	GmLEA4_18	4.5	1	21	1282	1302	UGCUUCUUCUUUUCCCUGUUU	GCAAAGAAGAAAGAGGAGGCA	Cleavage
gma-miR9764	GmLEA2-3	4.5	1	21	257	277	UGGAUACACUCUUACUUUCUC	AGGAGGGGAAGGGUGGAUUCA	Cleavage
gma-miR9764	GmLEA2-1	4.5	1	21	74	94	UGGAUACACUCUUACUUUCUC	AGGAGGGGAAGGGUGGAUUCA	Cleavage
gma-miR1510a-3p	GmSMP-4	5	1	23	273	295	UUGUUGUUUUACCUAUUCCACCC	CGGUGGGGUGGGUGAAACCGCAC	Cleavage
gma-miR1510a-3p	GmLEA4_16	5	1	23	1164	1186	UUGUUGUUUUACCUAUUCCACCC	GAGUGGUGCAGGUGAAACUGCAA	Cleavage
gma-miR1510a-3p	GmLEA4_26	5	1	23	113	135	UUGUUGUUUUACCUAUUCCACCC	CCUUGCAAGAGGUUGGACAGCAA	Translation
gma-miR1510b-3p	GmLEA4_16	5	1	21	1165	1185	UGUUGUUUUACCUAUUCCACC	AGUGGUGCAGGUGAAACUGCA	Cleavage
gma-miR1510b-3p	GmLEA4_18	5	1	21	1456	1476	UGUUGUUUUACCUAUUCCACC	ACAGCAAUAGGCGAAACAGUA	Translation
gma-miR1510b-3p	GmLEA4_26	5	1	21	114	134	UGUUGUUUUACCUAUUCCACC	CUUGCAAGAGGUUGGACAGCA	Cleavage
gma-miR1516a-5p	GmLEA4_11	5	1	23	349	371	CAAGUUAUAAGCUCUUUUGAGAG	AGAACAACCGCGGUUAUAACUUG	Translation
gma-miR1535a	GmLEA4_16	5	1	19	573	591	CUUGUUUGUGGUGAUGUCU	AGAUGCUACUGUGAAUAAG	Cleavage
gma-miR1535a	GmLEA4_10	5	1	19	264	282	CUUGUUUGUGGUGAUGUCU	CGAGAUUGCCGCCAACAAG	Cleavage
gma-miR1535a	GmLEA4_7	5	1	19	711	729	CUUGUUUGUGGUGAUGUCU	AGAUGCUACUGUGAAUAAG	Cleavage
gma-miR1535a	GmLEA4_1	5	1	19	304	322	CUUGUUUGUGGUGAUGUCU	AAGCCUCACCACGAGGAAG	Cleavage
gma-miR1535b	GmLEA4_16	5	1	21	571	591	CUUGUUUGUGGUGAUGUCUAG	AAAGAUGCUACUGUGAAUAAG	Cleavage
gma-miR1535b	GmLEA4_10	5	1	21	262	282	CUUGUUUGUGGUGAUGUCUAG	GACGAGAUUGCCGCCAACAAG	Cleavage
gma-miR1535b	GmLEA4_7	5	1	21	709	729	CUUGUUUGUGGUGAUGUCUAG	AAAGAUGCUACUGUGAAUAAG	Cleavage
gma-miR1535b	GmLEA4_1	5	1	21	302	322	CUUGUUUGUGGUGAUGUCUAG	GGAAGCCUCACCACGAGGAAG	Cleavage
gma-miR156b	GmLEA2-3	5	1	21	129	150	UGACAGA-AGAGAGAGAGCACA	UAUACUCUCUCUCUCUUUGUCG	Cleavage
gma-miR167a	GmDHN-6	5	1	21	173	193	UGAAGCUGCCAGCAUGAUCUA	CUGUUCAUGCUGCUAGUGUCA	Cleavage
gma-miR167a	GmASR-2	5	1	21	230	250	UGAAGCUGCCAGCAUGAUCUA	CUGUUGGUGCUGGUGGUUUUG	Cleavage
gma-miR167b	GmDHN-6	5	1	21	173	193	UGAAGCUGCCAGCAUGAUCUA	CUGUUCAUGCUGCUAGUGUCA	Cleavage
gma-miR167b	GmASR-2	5	1	21	230	250	UGAAGCUGCCAGCAUGAUCUA	CUGUUGGUGCUGGUGGUUUUG	Cleavage
gma-miR167c	GmDHN-6	5	1	21	173	193	UGAAGCUGCCAGCAUGAUCUG	CUGUUCAUGCUGCUAGUGUCA	Cleavage
gma-miR167c	GmASR-2	5	1	21	230	250	UGAAGCUGCCAGCAUGAUCUG	CUGUUGGUGCUGGUGGUUUUG	Cleavage
gma-miR167d	GmDHN-6	5	1	21	173	193	UGAAGCUGCCAGCAUGAUCUA	CUGUUCAUGCUGCUAGUGUCA	Cleavage
gma-miR167d	GmASR-2	5	1	21	230	250	UGAAGCUGCCAGCAUGAUCUA	CUGUUGGUGCUGGUGGUUUUG	Cleavage
gma-miR167e	GmDHN-6	5	1	21	173	193	UGAAGCUGCCAGCAUGAUCUU	CUGUUCAUGCUGCUAGUGUCA	Cleavage
gma-miR167e	GmASR-2	5	1	21	230	250	UGAAGCUGCCAGCAUGAUCUU	CUGUUGGUGCUGGUGGUUUUG	Cleavage
gma-miR167f	GmDHN-6	5	1	21	173	193	UGAAGCUGCCAGCAUGAUCUU	CUGUUCAUGCUGCUAGUGUCA	Cleavage
gma-miR167f	GmASR-2	5	1	21	230	250	UGAAGCUGCCAGCAUGAUCUU	CUGUUGGUGCUGGUGGUUUUG	Cleavage
gma-miR167g	GmDHN-6	5	1	22	172	193	UGAAGCUGCCAGCAUGAUCUGA	CCUGUUCAUGCUGCUAGUGUCA	Cleavage
gma-miR167g	GmASR-2	5	1	22	229	250	UGAAGCUGCCAGCAUGAUCUGA	ACUGUUGGUGCUGGUGGUUUUG	Cleavage
gma-miR167i	GmDHN-6	5	1	23	171	193	UCAUGCUGGCAGCUUCAACUGGU	CCCUGUUCAUGCUGCUAGUGUCA	Cleavage
gma-miR167j	GmDHN-6	5	1	21	173	193	UGAAGCUGCCAGCAUGAUCUG	CUGUUCAUGCUGCUAGUGUCA	Cleavage
gma-miR167j	GmASR-2	5	1	21	230	250	UGAAGCUGCCAGCAUGAUCUG	CUGUUGGUGCUGGUGGUUUUG	Cleavage
gma-miR169n-3p	GmDHN-1	5	1	21	569	589	UGCCGGCAAGUUUCUCUUGGC	UAAAAGAGAAGCUUCCUGGUU	Cleavage
gma-miR169n-3p	GmDHN-7	5	1	21	381	401	UGCCGGCAAGUUUCUCUUGGC	UAAAAGAGAAGCUUCCUGGUU	Cleavage
gma-miR171c-3p	GmLEA4_15	5	1	21	1111	1131	UUGAGCCGUGCCAAUAUCACA	UAUGCUAGUGAUGCGGCUCAG	Translation
gma-miR171c-3p	GmLEA4_22	5	1	21	1069	1089	UUGAGCCGUGCCAAUAUCACA	UAUGCUAGUGAUGCGGCUCAG	Translation
gma-miR171i-3p	GmLEA4_15	5	1	21	1111	1131	UUGAGCCGUGCCAAUAUCACG	UAUGCUAGUGAUGCGGCUCAG	Translation
gma-miR171i-3p	GmLEA4_22	5	1	21	1069	1089	UUGAGCCGUGCCAAUAUCACG	UAUGCUAGUGAUGCGGCUCAG	Translation
gma-miR171i-5p	GmLEA2-3	5	1	20	19	38	AUAAGAAAGCAAUGCUCAAA	AUUUUGUAUUUUUUUUUUAU	Translation
gma-miR171o-3p	GmLEA4_15	5	1	21	1111	1131	UUGAGCCGUGCCAAUAUCACA	UAUGCUAGUGAUGCGGCUCAG	Translation
gma-miR171o-3p	GmLEA4_22	5	1	21	1069	1089	UUGAGCCGUGCCAAUAUCACA	UAUGCUAGUGAUGCGGCUCAG	Translation
gma-miR171q	GmLEA4_15	5	1	21	1111	1131	UUGAGCCGUGCCAAUAUCACA	UAUGCUAGUGAUGCGGCUCAG	Translation
gma-miR171q	GmLEA4_22	5	1	21	1069	1089	UUGAGCCGUGCCAAUAUCACA	UAUGCUAGUGAUGCGGCUCAG	Translation
gma-miR172b-5p	GmLEA4_15	5	1	20	484	503	GUAGCAUCAUCAAGAUUCAC	GGCUAUGUUGGUGAUGCUGC	Cleavage
gma-miR172b-5p	GmLEA4_15	5	1	20	1141	1160	GUAGCAUCAUCAAGAUUCAC	GAGUAUGCUGGUGAUGCUAC	Cleavage
gma-miR172b-5p	GmLEA4_22	5	1	20	475	494	GUAGCAUCAUCAAGAUUCAC	GAAUAUGUUGGUGAUGCUGC	Cleavage
gma-miR172b-5p	GmLEA4_22	5	1	20	1024	1043	GUAGCAUCAUCAAGAUUCAC	GACUAUGUUGGUGAUGCUGC	Cleavage
gma-miR172h-5p	GmLEA2-4	5	1	21	363	383	GCAGCAGCAUCAAGAUUCACA	UCUGGUUAUUGAUGUUCCUGU	Cleavage
gma-miR172i-5p	GmLEA2-4	5	1	21	363	383	GCAGCAGCAUCAAGAUUCACA	UCUGGUUAUUGAUGUUCCUGU	Cleavage
gma-miR172j	GmLEA2-4	5	1	21	363	383	GCAGCAGCAUCAAGAUUCACA	UCUGGUUAUUGAUGUUCCUGU	Cleavage
gma-miR393c-3p	GmLEA2-4	5	1	21	200	220	AUCAUGCUAUCCCUUUGGAUU	CAUCCAGGGAGAUAGCAUCAG	Cleavage
gma-miR393c-3p	GmLEA5-3	5	1	21	70	90	AUCAUGCUAUCCCUUUGGAUU	GGGUCAGAGGGGUAUCAUGAG	Cleavage
gma-miR393c-3p	GmLEA5-4	5	1	21	157	177	AUCAUGCUAUCCCUUUGGAUU	GGGUCAGAGGGGUAUCAUGAA	Cleavage
gma-miR394a-5p	GmLEA4_15	5	1	20	937	956	UUGGCAUUCUGUCCACCUCC	GAUGCUGCACAGAAUGUCAA	Cleavage
gma-miR394a-5p	GmLEA4_22	5	1	20	840	860	UUGGCAUUCUGU-CCACCUCC	UGAUGUAGCACAGAAUGCCAA	Cleavage
gma-miR394a-5p	GmLEA4_18	5	1	20	1842	1861	UUGGCAUUCUGUCCACCUCC	AGAGGACGAGAGAGUGCUGA	Translation
gma-miR394b-5p	GmLEA4_15	5	1	20	937	956	UUGGCAUUCUGUCCACCUCC	GAUGCUGCACAGAAUGUCAA	Cleavage
gma-miR394b-5p	GmLEA4_22	5	1	20	840	860	UUGGCAUUCUGU-CCACCUCC	UGAUGUAGCACAGAAUGCCAA	Cleavage
gma-miR394b-5p	GmLEA4_18	5	1	20	1842	1861	UUGGCAUUCUGUCCACCUCC	AGAGGACGAGAGAGUGCUGA	Translation
gma-miR394c-5p	GmLEA4_15	5	1	20	937	956	UUGGCAUUCUGUCCACCUCC	GAUGCUGCACAGAAUGUCAA	Cleavage
gma-miR394c-5p	GmLEA4_22	5	1	20	840	860	UUGGCAUUCUGU-CCACCUCC	UGAUGUAGCACAGAAUGCCAA	Cleavage
gma-miR394c-5p	GmLEA4_18	5	1	20	1842	1861	UUGGCAUUCUGUCCACCUCC	AGAGGACGAGAGAGUGCUGA	Translation
gma-miR394d	GmLEA4_15	5	1	20	937	956	UUGGCAUUCUGUCCACCUCC	GAUGCUGCACAGAAUGUCAA	Cleavage
gma-miR394d	GmLEA4_22	5	1	20	840	860	UUGGCAUUCUGU-CCACCUCC	UGAUGUAGCACAGAAUGCCAA	Cleavage
gma-miR394d	GmLEA4_18	5	1	20	1842	1861	UUGGCAUUCUGUCCACCUCC	AGAGGACGAGAGAGUGCUGA	Translation
gma-miR394e	GmLEA4_15	5	1	20	937	956	UUGGCAUUCUGUCCACCUCC	GAUGCUGCACAGAAUGUCAA	Cleavage
gma-miR394e	GmLEA4_22	5	1	20	840	860	UUGGCAUUCUGU-CCACCUCC	UGAUGUAGCACAGAAUGCCAA	Cleavage
gma-miR394e	GmLEA4_18	5	1	20	1842	1861	UUGGCAUUCUGUCCACCUCC	AGAGGACGAGAGAGUGCUGA	Translation
gma-miR394f	GmLEA4_15	5	1	20	937	956	UUGGCAUUCUGUCCACCUCC	GAUGCUGCACAGAAUGUCAA	Cleavage
gma-miR394f	GmLEA4_22	5	1	20	840	860	UUGGCAUUCUGU-CCACCUCC	UGAUGUAGCACAGAAUGCCAA	Cleavage
gma-miR394f	GmLEA4_18	5	1	20	1842	1861	UUGGCAUUCUGUCCACCUCC	AGAGGACGAGAGAGUGCUGA	Translation
gma-miR394g	GmLEA4_15	5	1	20	937	956	UUGGCAUUCUGUCCACCUCC	GAUGCUGCACAGAAUGUCAA	Cleavage
gma-miR394g	GmLEA4_22	5	1	20	840	860	UUGGCAUUCUGU-CCACCUCC	UGAUGUAGCACAGAAUGCCAA	Cleavage
gma-miR394g	GmLEA4_18	5	1	20	1842	1861	UUGGCAUUCUGUCCACCUCC	AGAGGACGAGAGAGUGCUGA	Translation
gma-miR396f	GmLEA2-6	5	1	25	117	141	AGCUUUCUUGAACUUCUUAUGCCUA	CAUUGGUGAGAAGAUUGAGGGAGCA	Cleavage
gma-miR396g	GmLEA4_6	5	1	21	516	536	UUCUUGAACUUCUUAUGCAUC	CAUGAAUAAGAAGUUUGGUAU	Cleavage
gma-miR396g	GmASR-3	5	1	21	528	548	UUCUUGAACUUCUUAUGCAUC	CUUGCAUGAGAAGCACAAGGC	Cleavage
gma-miR396g	GmASR-1	5	1	21	453	473	UUCUUGAACUUCUUAUGCAUC	CUUGCAUGAGAAGCACAAGGC	Cleavage
gma-miR396g	GmDHN-1	5	1	21	285	305	UUCUUGAACUUCUUAUGCAUC	GCUGAAAGAGAAGAUCGAGGA	Cleavage
gma-miR408d	GmLEA4_13	5	1	20	112	131	UGCACUGCCUCUUCCCUGGC	UCCAUGCAACAGGCAGGGCA	Translation
gma-miR408d	GmLEA4_14	5	1	20	112	131	UGCACUGCCUCUUCCCUGGC	UCCAUGCAACAGGCAGGGCA	Translation
gma-miR4348b	GmDHN-3	5	1	21	41	61	UCUUUUGAAUUUGACUAUUAG	GCAAGGAUCCAAUUCAGAAGG	Cleavage
gma-miR4363	GmASR-3	5	1	22	146	167	CGAUUACCAGAAGGCUUAUUAG	CGUAUGAGUCUUCUGGCGGUGG	Cleavage
gma-miR4371b	GmLEA4_6	5	1	24	189	212	AAGUGAUGACGUGGUAGACGGAGU	UAAAAAUCUGCCGCGGCAUCAGUU	Cleavage
gma-miR4391	GmLEA4_10	5	1	24	454	477	UCUCGGCAAAGAACUAAGAAGAAG	CAGAGCCUUAAUUCUUUGAUGGGG	Cleavage
gma-miR4393a	GmLEA3-8	5	1	24	11	34	UGAGAAAAGGACGGCAGAAAAGCC	UUCUUGUCUGUCCUUCUUUUCUUC	Cleavage
gma-miR4397-3p	GmLEA2-3	5	1	22	637	658	UGUCAAAGAUGUGGCGAAUACU	AAGGUUAGUCUCAUUUUUGAUG	Cleavage
gma-miR4397-3p	GmLEA2-1	5	1	22	454	475	UGUCAAAGAUGUGGCGAAUACU	AAGGUUAGUCUCAUUUUUGAUG	Cleavage
gma-miR4397-5p	GmLEA4_9	5	1	22	373	394	CAUCGUUGACGCUGACUGUACG	CCAACAGAUAGCAUUAACAAUG	Translation
gma-miR4415a-5p	GmLEA2-3	5	1	21	158	177	AAGUUGUGAUGAGAAUCAAUG	CACUGAU-CUCAUCUCAAUUU	Cleavage
gma-miR482b-3p	GmLEA4_2	5	1	22	1260	1281	UCUUCCCUACACCUCCCAUACC	AACAAGAGAGGUAGAGGGAAGA	Translation
gma-miR482d-3p	GmLEA4_2	5	1	22	1260	1281	UCUUCCCUACACCUCCCAUACC	AACAAGAGAGGUAGAGGGAAGA	Translation
gma-miR4995	GmDHN-1	5	1	21	134	154	AGGCAGUGGCUUGGUUAAGGG	AGUUUCAAAAAGUCACUGUCU	Cleavage
gma-miR5032	GmLEA3-3	5	1	23	131	153	AGAGCCACUUUUGGGUUCCCUAU	CAGGGGAAGACAAAGGUGUCUCA	Cleavage
gma-miR5032	GmLEA5-1	5	1	23	176	198	AGAGCCACUUUUGGGUUCCCUAU	AAAUGGGACGCAAAGGUGGGUUG	Cleavage
gma-miR5039	GmLEA4_18	5	1	21	820	839	CCCUUUUUUAAUCGUUGCAUG	GACGCAACG-UUAGAGAAGGG	Cleavage
gma-miR5041-5p	GmDHN-1	5	1	21	230	250	UUUCAUCUUCAACUUGCUCAA	AGGAGGAAGGAGAAGAUGGAG	Translation
gma-miR5041-5p	GmDHN-7	5	1	21	98	118	UUUCAUCUUCAACUUGCUCAA	AGGAGGAAGGAGAAGAUGGAG	Translation
gma-miR5041-5p	GmLEA4_2	5	1	21	3053	3073	UUUCAUCUUCAACUUGCUCAA	AGCAUCAAGGUGAAGGUGGAG	Cleavage
gma-miR5041-5p	GmLEA5-3	5	1	21	194	214	UUUCAUCUUCAACUUGCUCAA	UAGAGCGUGCUGAAGAAGAAG	Cleavage
gma-miR5041-5p	GmSMP-1	5	1	21	691	711	UUUCAUCUUCAACUUGCUCAA	AGGAACAAAUUGGACAUGAGA	Cleavage
gma-miR5042-5p	GmDHN-1	5	1	22	34	55	UAUCUUGGAUCACAGCCCCAUU	UCUGAGGUUGAGGUCCAGGAUC	Cleavage
gma-miR5042-5p	GmDHN-7	5	1	22	34	55	UAUCUUGGAUCACAGCCCCAUU	AGAGAGGUUGAGGUCCAGGAUC	Cleavage
gma-miR5043	GmLEA4_7	5	1	21	820	840	UGUCCCCUUCUCUGCACCACC	GCUGAUGCGGCGAAGAGGGCA	Translation
gma-miR5043	GmLEA4_7	5	1	21	654	674	UGUCCCCUUCUCUGCACCACC	AAUGGAGAAGGGAGGGGAAUA	Cleavage
gma-miR5669	GmLEA1-4	5	1	22	249	270	CAAUGUAGUGUGGUAAGUGGUC	UACUACAGAUCAUGCUAUGUUG	Cleavage
gma-miR5670a	GmLEA4_6	5	1	22	520	540	CAUCAUACCAUAUUUGCUUCAU	AAUAAG-AAGUUUGGUAUGAUU	Translation
gma-miR5671b	GmDHN-6	5	1	22	593	614	UACCCGAAUUUGCUUCCAUGAU	GUUAUGGAAGUGGAACUGGGUA	Cleavage
gma-miR5671b	GmLEA4_9	5	1	22	334	355	UACCCGAAUUUGCUUCCAUGAU	GCUAAGGAAGCAGUUUCAGGUG	Cleavage
gma-miR5761a	GmLEA1-3	5	1	21	169	189	UUUUGUGUCGUGAAGCUUUUG	AUGGAGCUGCAUGAAGCAAAA	Cleavage
gma-miR5761a	GmLEA3-10	5	1	21	265	285	UUUUGUGUCGUGAAGCUUUUG	GCGAUGCUUCUCGGCAAAAAA	Translation
gma-miR5761b	GmLEA1-3	5	1	21	169	189	UUUUGUGUCGUGAAGCUUUUG	AUGGAGCUGCAUGAAGCAAAA	Cleavage
gma-miR5761b	GmLEA3-10	5	1	21	265	285	UUUUGUGUCGUGAAGCUUUUG	GCGAUGCUUCUCGGCAAAAAA	Translation
gma-miR5772	GmLEA2-3	5	1	24	354	377	AGAAUGUGAGUUAGAGUGAGCAUC	UGACGUUACUGCGAUUCACAUUCC	Cleavage
gma-miR5773	GmLEA2-3	5	1	22	674	695	UUUUUAAAAGGUUCAGUUAGGU	GGCUAACUCUACCUUUGGAGAA	Cleavage
gma-miR5773	GmLEA2-1	5	1	22	491	512	UUUUUAAAAGGUUCAGUUAGGU	GGCUAACUCUACCUUUGGAGAA	Cleavage
gma-miR5773	GmLEA4_11	5	1	22	1181	1202	UUUUUAAAAGGUUCAGUUAGGU	AGGUAAAGAAACCAUUUGAAAA	Cleavage
gma-miR5781	GmLEA4_15	5	1	22	7	28	CUGAAACUGAGACUGCAUCUGG	UCUAAGGUGGUUUCGGUUUUGG	Cleavage
gma-miR5781	GmLEA5-3	5	1	22	223	243	CUGAAACUGAGACUGCAUCUGG	AUCGAUG-AGUCUAAGUUUAAG	Cleavage
gma-miR5785	GmLEA1-5	5	1	24	386	409	UAGUGUUGUCCUGUCGAACACGGA	GUGGGCUUGGGCAUGACAAUGCUA	Translation
gma-miR9726	GmLEA4_9	5	1	22	652	673	UAUAGGCAUUAUUUUUUUCUUC	UGUGGAGGAGAUAAGGCCAAUA	Cleavage
gma-miR9734	GmLEA2-3	5	1	24	282	305	UCGUGAAUGAGAUUUGUGUUGCUU	GAAGGUGAAGGAUUUCAUUCAUGA	Cleavage
gma-miR9734	GmLEA2-1	5	1	24	99	122	UCGUGAAUGAGAUUUGUGUUGCUU	GAAGGUGAAGGAUUUCAUUCAUGA	Cleavage
gma-miR9737	GmLEA4_16	5	1	22	313	334	UUGUGGCUGAAAUCACUGUUGC	GUAAGGGACAUAUCAGCCACAA	Translation
gma-miR9742	GmLEA4_2	5	1	21	1527	1547	UGUGUUGUUUGUUUUGUAGCA	GAGAGCAAAACAAGCAGCAGA	Cleavage
gma-miR9742	GmDHN-6	5	1	21	481	501	UGUGUUGUUUGUUUUGUAGCA	UACUAUGGAACCAACACCGCA	Translation
gma-miR9742	GmLEA4_25	5	1	21	67	87	UGUGUUGUUUGUUUUGUAGCA	AGCAACAUGAUGAACAGUGCA	Cleavage
gma-miR9742	GmLEA4_9	5	1	21	210	230	UGUGUUGUUUGUUUUGUAGCA	UCAUGAAAAACAAGCGACUCA	Cleavage
gma-miR9749	GmLEA1-3	5	1	21	141	161	UUAGCUUCUUUCACCUUUCCC	UGCAAAGGCAAAGGAAGCUGA	Cleavage
gma-miR9752	GmLEA4_2	5	1	21	913	933	UGCUUCUUCUUUUCCCUGUUU	GCUAAAGGAAGAGAAAAAGCA	Cleavage
gma-miR9752	GmLEA4_2	5	1	21	345	365	UGCUUCUUCUUUUCCCUGUUU	GUGCAGCAAAGAGGAGAAACA	Cleavage
gma-miR9752	GmLEA4_17	5	1	21	513	533	UGCUUCUUCUUUUCCCUGUUU	CGUGGGGGAGAAGGCGAAGCA	Cleavage
gma-miR9752	GmLEA4_21	5	1	21	252	272	UGCUUCUUCUUUUCCCUGUUU	CGUGGGGGAGAAGGCGAAGCA	Cleavage
gma-miR9752	GmDHN-5	5	1	21	280	300	UGCUUCUUCUUUUCCCUGUUU	GGAGAGGGAAAGGAGCAUGCA	Cleavage

## Sheet: Sheet1
miRNA_Acc.	Target
gma-miR1510a-3p	GmLEA4_11		6		GmLEA4_11
gma-miR1510a-3p	GmLEA4_12				GmLEA4_12
gma-miR1510a-3p	GmLEA4_16				GmLEA4_16
gma-miR1510a-3p	GmLEA4_18				GmLEA4_18
gma-miR1510a-3p	GmLEA4_26				GmLEA4_26
gma-miR1510a-3p	GmSMP-4				GmSMP-4
gma-miR1510b-3p	GmLEA4_12
gma-miR1510b-3p	GmLEA4_16
gma-miR1510b-3p	GmLEA4_18
gma-miR1510b-3p	GmLEA4_26
gma-miR1510b-3p	GmSMP-4
gma-miR1516a-5p	GmLEA4_11
gma-miR1520p	GmLEA3-8
gma-miR1535a	GmLEA1-3		9			GmLEA1-3
gma-miR1535a	GmLEA1-6					GmLEA1-6
gma-miR1535a	GmLEA3-11					GmLEA3-11
gma-miR1535a	GmLEA3-6					GmLEA3-6
gma-miR1535a	GmLEA4_1					GmLEA4_1
gma-miR1535a	GmLEA4_10					GmLEA4_10
gma-miR1535a	GmLEA4_16					GmLEA4_16
gma-miR1535a	GmLEA4_16					GmLEA4_7
gma-miR1535a	GmLEA4_7
gma-miR1535b	GmLEA1-3		9		GmLEA1-3
gma-miR1535b	GmLEA1-6				GmLEA1-6
gma-miR1535b	GmLEA3-11				GmLEA3-11
gma-miR1535b	GmLEA3-6				GmLEA3-6
gma-miR1535b	GmLEA4_1				GmLEA4_1
gma-miR1535b	GmLEA4_10				GmLEA4_10
gma-miR1535b	GmLEA4_16				GmLEA4_16
gma-miR1535b	GmLEA4_16				GmLEA4_7
gma-miR1535b	GmLEA4_7
gma-miR156b	GmLEA2-3
gma-miR159b-3p	GmDHN-4
gma-miR159b-3p	GmDHN-5
gma-miR159c	GmDHN-4
gma-miR159c	GmDHN-5
gma-miR159f-3p	GmDHN-4
gma-miR159f-3p	GmDHN-5
gma-miR160a-5p	GmSMP-2
gma-miR160b	GmSMP-2
gma-miR160c	GmSMP-2
gma-miR160d	GmSMP-2
gma-miR160e	GmSMP-2
gma-miR160f	GmSMP-2
gma-miR164a	GmLEA4_6
gma-miR164b	GmLEA4_6
gma-miR164c	GmLEA4_6
gma-miR164d	GmLEA4_6
gma-miR164e	GmLEA4_6
gma-miR164f	GmLEA4_6
gma-miR164g	GmLEA4_6
gma-miR164h	GmLEA4_6
gma-miR164i	GmLEA4_6
gma-miR164j	GmLEA4_6
gma-miR164k	GmLEA4_6
gma-miR167a	GmASR-2
gma-miR167a	GmDHN-6
gma-miR167b	GmASR-2
gma-miR167b	GmDHN-6
gma-miR167c	GmASR-2
gma-miR167c	GmDHN-6
gma-miR167d	GmASR-2
gma-miR167d	GmDHN-6
gma-miR167e	GmASR-2
gma-miR167e	GmDHN-6
gma-miR167f	GmASR-2
gma-miR167f	GmDHN-6
gma-miR167g	GmASR-2
gma-miR167g	GmDHN-6
gma-miR167i	GmDHN-6
gma-miR167j	GmASR-2
gma-miR167j	GmDHN-6
gma-miR169j-3p	GmLEA5-4
gma-miR169l-3p	GmSMP-6
gma-miR169n-3p	GmDHN-1
gma-miR169n-3p	GmDHN-7
gma-miR171b-5p	GmLEA4_6
gma-miR171c-3p	GmLEA4_15
gma-miR171c-3p	GmLEA4_22
gma-miR171i-3p	GmLEA4_15
gma-miR171i-3p	GmLEA4_22
gma-miR171i-5p	GmLEA2-3
gma-miR171k-3p	GmLEA4_15
gma-miR171k-3p	GmLEA4_22
gma-miR171k-5p	GmLEA5-1
gma-miR171l	GmLEA5-1
gma-miR171m	GmLEA4_15
gma-miR171m	GmLEA4_22
gma-miR171n	GmLEA4_15
gma-miR171n	GmLEA4_22
gma-miR171o-3p	GmLEA4_15
gma-miR171o-3p	GmLEA4_22
gma-miR171p	GmLEA4_15
gma-miR171p	GmLEA4_22
gma-miR171q	GmLEA4_15
gma-miR171q	GmLEA4_22
gma-miR171t	GmLEA4_15
gma-miR171t	GmLEA4_22
gma-miR172b-5p	GmLEA4_15
gma-miR172b-5p	GmLEA4_15
gma-miR172b-5p	GmLEA4_22
gma-miR172b-5p	GmLEA4_22
gma-miR172g	GmLEA3-11
gma-miR172g	GmLEA3-6
gma-miR172h-5p	GmASR-2
gma-miR172h-5p	GmLEA2-4
gma-miR172i-5p	GmASR-2
gma-miR172i-5p	GmLEA2-4
gma-miR172j	GmASR-2
gma-miR172j	GmLEA2-4
gma-miR2107	GmSMP-3
gma-miR393c-3p	GmLEA2-4
gma-miR393c-3p	GmLEA5-3
gma-miR393c-3p	GmLEA5-4
gma-miR394a-5p	GmLEA4_15		12			GmLEA4_15
gma-miR394a-5p	GmLEA4_18					GmLEA4_18
gma-miR394a-5p	GmLEA4_2					GmLEA4_2
gma-miR394a-5p	GmLEA4_22					GmLEA4_22
gma-miR394b-5p	GmLEA4_15
gma-miR394b-5p	GmLEA4_18
gma-miR394b-5p	GmLEA4_2
gma-miR394b-5p	GmLEA4_22
gma-miR394c-5p	GmLEA4_15
gma-miR394c-5p	GmLEA4_18
gma-miR394c-5p	GmLEA4_2
gma-miR394c-5p	GmLEA4_22
gma-miR394d	GmLEA4_15
gma-miR394d	GmLEA4_18
gma-miR394d	GmLEA4_2
gma-miR394d	GmLEA4_22
gma-miR394e	GmLEA4_15
gma-miR394e	GmLEA4_18
gma-miR394e	GmLEA4_2
gma-miR394e	GmLEA4_22
gma-miR394f	GmLEA4_15
gma-miR394f	GmLEA4_18
gma-miR394f	GmLEA4_2
gma-miR394f	GmLEA4_22
gma-miR394g	GmLEA4_15
gma-miR394g	GmLEA4_18
gma-miR394g	GmLEA4_2
gma-miR394g	GmLEA4_22
gma-miR396f	GmLEA2-1
gma-miR396f	GmLEA2-3
gma-miR396f	GmLEA2-6
gma-miR396g	GmASR-1
gma-miR396g	GmASR-3
gma-miR396g	GmDHN-1
gma-miR396g	GmLEA4_6
gma-miR408d	GmLEA4_13
gma-miR408d	GmLEA4_14
gma-miR4348b	GmDHN-3
gma-miR4355	GmDHN-5
gma-miR4363	GmASR-3
gma-miR4371b	GmLEA4_6
gma-miR4391	GmLEA4_10
gma-miR4393a	GmLEA3-8
gma-miR4397-3p	GmLEA2-1
gma-miR4397-3p	GmLEA2-3
gma-miR4397-5p	GmLEA4_9
gma-miR4407	GmDHN-4
gma-miR4412-5p	GmLEA4_18
gma-miR4414-3p	GmDHN-1
gma-miR4414-3p	GmDHN-7
gma-miR4415a-5p	GmLEA2-3
gma-miR482b-3p	GmLEA3-9
gma-miR482b-3p	GmLEA4_2
gma-miR482d-3p	GmLEA3-9
gma-miR482d-3p	GmLEA4_2
gma-miR4992	GmLEA4_2
gma-miR4992	GmLEA6-1
gma-miR4992	GmLEA6-2
gma-miR4993	GmSMP-2
gma-miR4995	GmDHN-1
gma-miR5032	GmLEA3-3
gma-miR5032	GmLEA5-1
gma-miR5037a	GmLEA4_2
gma-miR5039	GmLEA4_16
gma-miR5039	GmLEA4_18
gma-miR5041-5p	GmDHN-1		8		GmDHN-1
gma-miR5041-5p	GmDHN-7				GmDHN-7
gma-miR5041-5p	GmLEA4_2				GmLEA4_2
gma-miR5041-5p	GmLEA4_9				GmLEA4_9
gma-miR5041-5p	GmLEA5-3				GmLEA5-3
gma-miR5041-5p	GmSMP-1				GmSMP-1
gma-miR5042-5p	GmDHN-1
gma-miR5042-5p	GmDHN-7
gma-miR5043	GmLEA4_7
gma-miR5043	GmLEA4_7
gma-miR530a	GmDHN-2
gma-miR530a	GmLEA4_16
gma-miR530b	GmDHN-2
gma-miR530b	GmLEA4_16
gma-miR530c	GmDHN-2
gma-miR530c	GmLEA4_16
gma-miR530d	GmDHN-2
gma-miR530d	GmLEA4_16
gma-miR530e	GmDHN-2
gma-miR530e	GmLEA4_16
gma-miR5380c	GmLEA2-4
gma-miR5669	GmLEA1-4
gma-miR5670a	GmLEA4_6
gma-miR5671b	GmDHN-6
gma-miR5671b	GmLEA4_9
gma-miR5677	GmLEA5-1
gma-miR5677	GmLEA5-2
gma-miR5678	GmLEA4_11
gma-miR5761a	GmLEA1-3
gma-miR5761a	GmLEA3-10
gma-miR5761a	GmLEA4_16
gma-miR5761b	GmLEA1-3
gma-miR5761b	GmLEA3-10
gma-miR5761b	GmLEA4_16
gma-miR5767	GmLEA2-1
gma-miR5767	GmLEA2-3
gma-miR5772	GmLEA2-3
gma-miR5773	GmLEA2-1
gma-miR5773	GmLEA2-3
gma-miR5773	GmLEA4_11
gma-miR5773	GmLEA4_18
gma-miR5780d	GmLEA4_5
gma-miR5781	GmLEA4_15
gma-miR5781	GmLEA5-3
gma-miR5785	GmLEA1-5
gma-miR9726	GmLEA4_9
gma-miR9734	GmLEA2-1
gma-miR9734	GmLEA2-3
gma-miR9734	GmLEA4_16
gma-miR9737	GmLEA4_16
gma-miR9742	GmDHN-6		9		GmDHN-6
gma-miR9742	GmLEA4_15				GmLEA4_15
gma-miR9742	GmLEA4_18				GmLEA4_18
gma-miR9742	GmLEA4_2				GmLEA4_2
gma-miR9742	GmLEA4_22				GmLEA4_22
gma-miR9742	GmLEA4_23				GmLEA4_23
gma-miR9742	GmLEA4_25				GmLEA4_25
gma-miR9742	GmLEA4_5				GmLEA4_5
gma-miR9742	GmLEA4_9				GmLEA4_9
gma-miR9749	GmLEA1-3
gma-miR9749	GmLEA3-8
gma-miR9749	GmLEA4_7
gma-miR9751	GmLEA5-4
gma-miR9752	GmASR-1			GmASR-1
gma-miR9752	GmASR-2			GmASR-2
gma-miR9752	GmDHN-1			GmDHN-1
gma-miR9752	GmDHN-5			GmDHN-5
gma-miR9752	GmLEA4_10			GmLEA4_10
gma-miR9752	GmLEA4_11			GmLEA4_11
gma-miR9752	GmLEA4_17			GmLEA4_17
gma-miR9752	GmLEA4_18			GmLEA4_18
gma-miR9752	GmLEA4_2			GmLEA4_2
gma-miR9752	GmLEA4_2			GmLEA4_21
gma-miR9752	GmLEA4_2			GmLEA4_4
gma-miR9752	GmLEA4_21
gma-miR9752	GmLEA4_4
gma-miR9764	GmLEA2-1
gma-miR9764	GmLEA2-3

## Sheet: Sheet2
miRNA_Acc.	Target
gma-miR396g	GmASR-1
gma-miR9752	GmASR-1
gma-miR167a	GmASR-2	12
gma-miR167b	GmASR-2
gma-miR167c	GmASR-2
gma-miR167d	GmASR-2
gma-miR167e	GmASR-2
gma-miR167f	GmASR-2
gma-miR167g	GmASR-2
gma-miR167j	GmASR-2
gma-miR172h-5p	GmASR-2
gma-miR172i-5p	GmASR-2
gma-miR172j	GmASR-2
gma-miR9752	GmASR-2
gma-miR396g	GmASR-3
gma-miR4363	GmASR-3
gma-miR169n-3p	GmDHN-1	7
gma-miR396g	GmDHN-1
gma-miR4414-3p	GmDHN-1
gma-miR4995	GmDHN-1
gma-miR5041-5p	GmDHN-1
gma-miR5042-5p	GmDHN-1
gma-miR9752	GmDHN-1
gma-miR530a	GmDHN-2
gma-miR530b	GmDHN-2
gma-miR530c	GmDHN-2
gma-miR530d	GmDHN-2
gma-miR530e	GmDHN-2
gma-miR4348b	GmDHN-3
gma-miR159b-3p	GmDHN-4
gma-miR159c	GmDHN-4
gma-miR159f-3p	GmDHN-4
gma-miR4407	GmDHN-4
gma-miR159b-3p	GmDHN-5
gma-miR159c	GmDHN-5
gma-miR159f-3p	GmDHN-5
gma-miR4355	GmDHN-5
gma-miR9752	GmDHN-5
gma-miR167a	GmDHN-6	11
gma-miR167b	GmDHN-6
gma-miR167c	GmDHN-6
gma-miR167d	GmDHN-6
gma-miR167e	GmDHN-6
gma-miR167f	GmDHN-6
gma-miR167g	GmDHN-6
gma-miR167i	GmDHN-6
gma-miR167j	GmDHN-6
gma-miR5671b	GmDHN-6
gma-miR9742	GmDHN-6
gma-miR169n-3p	GmDHN-7
gma-miR4414-3p	GmDHN-7
gma-miR5041-5p	GmDHN-7
gma-miR5042-5p	GmDHN-7
gma-miR1535a	GmLEA1-3
gma-miR1535b	GmLEA1-3
gma-miR5761a	GmLEA1-3
gma-miR5761b	GmLEA1-3
gma-miR9749	GmLEA1-3
gma-miR5669	GmLEA1-4
gma-miR5785	GmLEA1-5
gma-miR1535a	GmLEA1-6
gma-miR1535b	GmLEA1-6
gma-miR396f	GmLEA2-1
gma-miR4397-3p	GmLEA2-1
gma-miR5767	GmLEA2-1
gma-miR5773	GmLEA2-1
gma-miR9734	GmLEA2-1
gma-miR9764	GmLEA2-1
gma-miR156b	GmLEA2-3	10
gma-miR171i-5p	GmLEA2-3
gma-miR396f	GmLEA2-3
gma-miR4397-3p	GmLEA2-3
gma-miR4415a-5p	GmLEA2-3
gma-miR5767	GmLEA2-3
gma-miR5772	GmLEA2-3
gma-miR5773	GmLEA2-3
gma-miR9734	GmLEA2-3
gma-miR9764	GmLEA2-3
gma-miR172h-5p	GmLEA2-4
gma-miR172i-5p	GmLEA2-4
gma-miR172j	GmLEA2-4
gma-miR393c-3p	GmLEA2-4
gma-miR5380c	GmLEA2-4
gma-miR396f	GmLEA2-6
gma-miR5761a	GmLEA3-10
gma-miR5761b	GmLEA3-10
gma-miR1535a	GmLEA3-11
gma-miR1535b	GmLEA3-11
gma-miR172g	GmLEA3-11
gma-miR5032	GmLEA3-3
gma-miR1535a	GmLEA3-6
gma-miR1535b	GmLEA3-6
gma-miR172g	GmLEA3-6
gma-miR1520p	GmLEA3-8
gma-miR4393a	GmLEA3-8
gma-miR9749	GmLEA3-8
gma-miR482b-3p	GmLEA3-9
gma-miR482d-3p	GmLEA3-9
gma-miR1535a	GmLEA4_1
gma-miR1535b	GmLEA4_1
gma-miR1535a	GmLEA4_10
gma-miR1535b	GmLEA4_10
gma-miR4391	GmLEA4_10
gma-miR9752	GmLEA4_10
gma-miR1510a-3p	GmLEA4_11
gma-miR1516a-5p	GmLEA4_11
gma-miR5678	GmLEA4_11
gma-miR5773	GmLEA4_11
gma-miR9752	GmLEA4_11
gma-miR1510a-3p	GmLEA4_12
gma-miR1510b-3p	GmLEA4_12
gma-miR408d	GmLEA4_13
gma-miR408d	GmLEA4_14
gma-miR171c-3p	GmLEA4_15	20
gma-miR171i-3p	GmLEA4_15
gma-miR171k-3p	GmLEA4_15
gma-miR171m	GmLEA4_15
gma-miR171n	GmLEA4_15
gma-miR171o-3p	GmLEA4_15
gma-miR171p	GmLEA4_15
gma-miR171q	GmLEA4_15
gma-miR171t	GmLEA4_15
gma-miR172b-5p	GmLEA4_15
gma-miR172b-5p	GmLEA4_15
gma-miR394a-5p	GmLEA4_15
gma-miR394b-5p	GmLEA4_15
gma-miR394c-5p	GmLEA4_15
gma-miR394d	GmLEA4_15
gma-miR394e	GmLEA4_15
gma-miR394f	GmLEA4_15
gma-miR394g	GmLEA4_15
gma-miR5781	GmLEA4_15
gma-miR9742	GmLEA4_15
gma-miR1510a-3p	GmLEA4_16	16
gma-miR1510b-3p	GmLEA4_16
gma-miR1535a	GmLEA4_16
gma-miR1535a	GmLEA4_16
gma-miR1535b	GmLEA4_16
gma-miR1535b	GmLEA4_16
gma-miR5039	GmLEA4_16
gma-miR530a	GmLEA4_16
gma-miR530b	GmLEA4_16
gma-miR530c	GmLEA4_16
gma-miR530d	GmLEA4_16
gma-miR530e	GmLEA4_16
gma-miR5761a	GmLEA4_16
gma-miR5761b	GmLEA4_16
gma-miR9734	GmLEA4_16
gma-miR9737	GmLEA4_16
gma-miR9752	GmLEA4_17
gma-miR1510a-3p	GmLEA4_18	14
gma-miR1510b-3p	GmLEA4_18
gma-miR394a-5p	GmLEA4_18
gma-miR394b-5p	GmLEA4_18
gma-miR394c-5p	GmLEA4_18
gma-miR394d	GmLEA4_18
gma-miR394e	GmLEA4_18
gma-miR394f	GmLEA4_18
gma-miR394g	GmLEA4_18
gma-miR4412-5p	GmLEA4_18
gma-miR5039	GmLEA4_18
gma-miR5773	GmLEA4_18
gma-miR9742	GmLEA4_18
gma-miR9752	GmLEA4_18
gma-miR394a-5p	GmLEA4_2	16
gma-miR394b-5p	GmLEA4_2
gma-miR394c-5p	GmLEA4_2
gma-miR394d	GmLEA4_2
gma-miR394e	GmLEA4_2
gma-miR394f	GmLEA4_2
gma-miR394g	GmLEA4_2
gma-miR482b-3p	GmLEA4_2
gma-miR482d-3p	GmLEA4_2
gma-miR4992	GmLEA4_2
gma-miR5037a	GmLEA4_2
gma-miR5041-5p	GmLEA4_2
gma-miR9742	GmLEA4_2
gma-miR9752	GmLEA4_2
gma-miR9752	GmLEA4_2
gma-miR9752	GmLEA4_2
gma-miR9752	GmLEA4_21
gma-miR171c-3p	GmLEA4_22	19
gma-miR171i-3p	GmLEA4_22
gma-miR171k-3p	GmLEA4_22
gma-miR171m	GmLEA4_22
gma-miR171n	GmLEA4_22
gma-miR171o-3p	GmLEA4_22
gma-miR171p	GmLEA4_22
gma-miR171q	GmLEA4_22
gma-miR171t	GmLEA4_22
gma-miR172b-5p	GmLEA4_22
gma-miR172b-5p	GmLEA4_22
gma-miR394a-5p	GmLEA4_22
gma-miR394b-5p	GmLEA4_22
gma-miR394c-5p	GmLEA4_22
gma-miR394d	GmLEA4_22
gma-miR394e	GmLEA4_22
gma-miR394f	GmLEA4_22
gma-miR394g	GmLEA4_22
gma-miR9742	GmLEA4_22
gma-miR9742	GmLEA4_23
gma-miR9742	GmLEA4_25
gma-miR1510a-3p	GmLEA4_26
gma-miR1510b-3p	GmLEA4_26
gma-miR9752	GmLEA4_4
gma-miR5780d	GmLEA4_5
gma-miR9742	GmLEA4_5
gma-miR164a	GmLEA4_6	15
gma-miR164b	GmLEA4_6
gma-miR164c	GmLEA4_6
gma-miR164d	GmLEA4_6
gma-miR164e	GmLEA4_6
gma-miR164f	GmLEA4_6
gma-miR164g	GmLEA4_6
gma-miR164h	GmLEA4_6
gma-miR164i	GmLEA4_6
gma-miR164j	GmLEA4_6
gma-miR164k	GmLEA4_6
gma-miR171b-5p	GmLEA4_6
gma-miR396g	GmLEA4_6
gma-miR4371b	GmLEA4_6
gma-miR5670a	GmLEA4_6
gma-miR1535a	GmLEA4_7
gma-miR1535b	GmLEA4_7
gma-miR5043	GmLEA4_7
gma-miR5043	GmLEA4_7
gma-miR9749	GmLEA4_7
gma-miR4397-5p	GmLEA4_9
gma-miR5041-5p	GmLEA4_9
gma-miR5671b	GmLEA4_9
gma-miR9726	GmLEA4_9
gma-miR9742	GmLEA4_9
gma-miR171k-5p	GmLEA5-1
gma-miR171l	GmLEA5-1
gma-miR5032	GmLEA5-1
gma-miR5677	GmLEA5-1
gma-miR5677	GmLEA5-2
gma-miR393c-3p	GmLEA5-3
gma-miR5041-5p	GmLEA5-3
gma-miR5781	GmLEA5-3
gma-miR169j-3p	GmLEA5-4
gma-miR393c-3p	GmLEA5-4
gma-miR9751	GmLEA5-4
gma-miR4992	GmLEA6-1
gma-miR4992	GmLEA6-2
gma-miR5041-5p	GmSMP-1
gma-miR160a-5p	GmSMP-2
gma-miR160b	GmSMP-2
gma-miR160c	GmSMP-2
gma-miR160d	GmSMP-2
gma-miR160e	GmSMP-2
gma-miR160f	GmSMP-2
gma-miR4993	GmSMP-2
gma-miR2107	GmSMP-3
gma-miR1510a-3p	GmSMP-4
gma-miR1510b-3p	GmSMP-4
gma-miR169l-3p	GmSMP-6

## Sheet: Sheet3
gma-miR1510a-3p
gma-miR1510b-3p
gma-miR1516a-5p
gma-miR1520p
gma-miR1535a
gma-miR1535b
gma-miR156b
gma-miR159b-3p
gma-miR159c
gma-miR159f-3p
gma-miR160a-5p
gma-miR160b
gma-miR160c
gma-miR160d
gma-miR160e
gma-miR160f
gma-miR164a
gma-miR164b
gma-miR164c
gma-miR164d
gma-miR164e
gma-miR164f
gma-miR164g
gma-miR164h
gma-miR164i
gma-miR164j
gma-miR164k
gma-miR167a
gma-miR167b
gma-miR167c
gma-miR167d
gma-miR167e
gma-miR167f
gma-miR167g
gma-miR167i
gma-miR167j
gma-miR169j-3p
gma-miR169l-3p
gma-miR169n-3p
gma-miR171b-5p
gma-miR171c-3p
gma-miR171i-3p
gma-miR171i-5p
gma-miR171k-3p
gma-miR171k-5p
gma-miR171l
gma-miR171m
gma-miR171n
gma-miR171o-3p
gma-miR171p
gma-miR171q
gma-miR171t
gma-miR172b-5p
gma-miR172g
gma-miR172h-5p
gma-miR172i-5p
gma-miR172j
gma-miR2107
gma-miR393c-3p
gma-miR394a-5p
gma-miR394b-5p
gma-miR394c-5p
gma-miR394d
gma-miR394e
gma-miR394f
gma-miR394g
gma-miR396f
gma-miR396g
gma-miR408d
gma-miR4348b
gma-miR4355
gma-miR4363
gma-miR4371b
gma-miR4391
gma-miR4393a
gma-miR4397-3p
gma-miR4397-5p
gma-miR4407
gma-miR4412-5p
gma-miR4414-3p
gma-miR4415a-5p
gma-miR482b-3p
gma-miR482d-3p
gma-miR4992
gma-miR4993
gma-miR4995
gma-miR5032
gma-miR5037a
gma-miR5039
gma-miR5041-5p
gma-miR5042-5p
gma-miR5043
gma-miR530a
gma-miR530b
gma-miR530c
gma-miR530d
gma-miR530e
gma-miR5380c
gma-miR5669
gma-miR5670a
gma-miR5671b
gma-miR5677
gma-miR5678
gma-miR5761a
gma-miR5761b
gma-miR5767
gma-miR5772
gma-miR5773
gma-miR5780d
gma-miR5781
gma-miR5785
gma-miR9726
gma-miR9734
gma-miR9737
gma-miR9742
gma-miR9749
gma-miR9751
gma-miR9752
gma-miR9764
