# Supplementary material for: The Late Embryogenesis Abundant Proteins in Soybean: Identification, Expression Analysis, and the Roles of GmLEA4_19 in Drought Stress
Source: Int J Mol Sci. 2023 Oct 2;24(19):14834. doi: 10.3390/ijms241914834 (PMC10573439; doi:10.3390/ijms241914834)
Supplement: Supplementary file 1 [file ijms-24-14834-s001.zip › Supplementary Table S6-tissue expression pattern.xlsx]

## Sheet: Suupplementary Table S6
Supplementary Table S6. Tissue expression patterns of GmLEAs
Gene Name	Root	Lateral root	Root tip	Leaf	Shoot tip	Stem	Flower
GmASR_1	0.037	0.021	0.015	0.235	0.567	0.847	1.588
GmASR_2	198.945	55.608	5.377	69.775	226.601	55.832	90.663
GmASR_3	19.256	0.255	0.072	28.257	36.109	23.343	72.137
GmDHN_1	2173.12	333.274	262.685	136.368	123.758	942.47	1470.89
GmDHN_2	0.16	0.496	0.581	0.427	0.197	1.002	1.268
GmDHN_3	0.076	0.123	0.065	0.033	0.348	0.167	0.443
GmDHN_4	0.083	0.068	0	0.138	0.087	0.249	0.952
GmDHN_5	0.05	0	0.064	0.028	0	0.027	0
GmDHN_6	1.427	1.174	0.34	0.665	0.158	3.479	52.913
GmDHN_7	1.538	3.454	3.019	0.88	0.307	2.312	0.207
GmDHN_8	250.952	0.595	0.043	3.338	0.274	41.485	25.986
GmLEA1_1	4.552	1.356	1.015	0.68	0.305	3.669	9.434
GmLEA1_2	0	0	0	0	0	0	0.942
GmLEA1_3	0.086	0.261	0.748	0.077	0.023	0.196	1.74
GmLEA1_4	0	0	0	0	0	0.039	1.994
GmLEA1_5	0.349	0.275	0	0.019	0.077	0.179	1.02
GmLEA1_6	0.09	9.2	7.665	0.157	0.164	0.567	0.167
GmLEA1_7	3.013	0.758	0.115	0.789	1.15	3.503	30.132
GmLEA2_1	48.487	88.54	81.747	31.258	30.367	122.834	16.599
GmLEA2_2	625.984	65.061	76.445	23.142	32.465	110.178	62.289
GmLEA2_3	135.022	136.607	140.583	71.298	54.003	205.841	51.889
GmLEA2_4	0.864	0.263	0.117	0.255	0.014	1.333	0.035
GmLEA2_5	230.192	28.367	32.527	10.682	19.65	55.437	23.461
GmLEA2_6	26.674	16.288	12.894	15.104	26.195	56.838	53
GmLEA3_1	235.24	11.074	1.917	9.671	4.224	5.306	7.548
GmLEA3_10	41.707	14.688	30.75	1.414	0.423	3.594	332.017
GmLEA3_11	2.408	0	0	1.299	2.346	12.439	3.443
GmLEA3_2	19.095	11.234	8.955	1.462	1.171	4.145	13.909
GmLEA3_3	379.504	52.895	31.037	27.416	19.821	218.392	207.891
GmLEA3_4	10.033	2.454	0.348	0.79	0.139	0.215	0.217
GmLEA3_5	131.349	25.864	7.539	7.015	1.113	0.714	11.129
GmLEA3_6	1.419	0	0	4.983	0.206	18.504	3.333
GmLEA3_7	8.651	69.612	121.497	6.73	6.905	3.477	3.824
GmLEA3_8	6.989	0.025	0.869	0.18	0	2.337	9.513
GmLEA3_9	33.105	30.555	117.067	0.412	0.19	3.061	3.058
GmLEA4_1	0.028	0.176	0.079	0.037	0.024	0.146	0.811
GmLEA4_10	0.037	0.078	0.032	0	0.041	0.089	0.282
GmLEA4_11	0.39	0.435	0.023	0.057	0.253	0.679	0.107
GmLEA4_12	0	0	0	0.041	0	0	5.02
GmLEA4_13	0	0	0	0	0	0	6.228
GmLEA4_14	0	0	0	0	0	0	5.938
GmLEA4_15	0.018	0.088	0.047	0.008	0.02	0.136	0.152
GmLEA4_16	0.565	0.088	0.049	0.021	0	0.036	2.427
GmLEA4_17	0.312	0.371	0.37	0.655	0.281	0.467	0.4
GmLEA4_18	0.018	0.201	0.087	0.026	0.087	0.112	0.611
GmLEA4_19	1.788	2.553	5.277	0.255	0.165	1.327	8.197
GmLEA4_2	0.073	0.723	0.072	0.221	0.093	0.068	0.071
GmLEA4_20	0.061	0.064	0.13	0.033	0.037	0	0.143
GmLEA4_21	0	0.099	0.015	0.076	0.019	0.073	0.028
GmLEA4_22	0.034	0.128	0.009	0.036	0.023	0.334	0.071
GmLEA4_23	0	0	0	0	0	0	10.441
GmLEA4_24	0	0.078	0	0.272	0.509	0	6.653
GmLEA4_25	0.049	0.029	0.069	0.201	0.306	2.13	29.765
GmLEA4_26	0	0	0	0.023	0	0	0.687
GmLEA4_27	0	0	0	0	0	0	6.06
GmLEA4_3	0	0	0.036	0.067	0.067	0.011	0.714
GmLEA4_4	0	0.045	0	0.025	0.026	0.101	0.103
GmLEA4_5	0	0	0	0	0	0	3.825
GmLEA4_6	62.12	101.794	119.089	41.347	91.27	97.78	90.643
GmLEA4_7	0.141	0.536	0.355	0.09	0.036	0.512	0.94
GmLEA4_8	0	0.027	0.052	0.014	0.01	0	6.179
GmLEA4_9	0.228	0.012	0.047	2.044	0.2	1.072	2.9
GmLEA5_1	0	0.099	0	0	0	0.058	0
GmLEA5_2	0.033	0.302	0.098	0.018	0.032	0.197	0
GmLEA5_3	0	0	0	0	0.057	0	0.056
GmLEA5_4	0.103	0.119	0.302	0.043	0.063	0.078	0.018
GmLEA6_1	0	0	0	0	0	0	0.345
GmLEA6_2	3.956	0.348	0.446	0.972	0.433	0.886	5.555
GmSMP_1	0.257	0.361	0.73	0.314	1.694	0.328	0.277
GmSMP_2	0	0	0	0	0.012	0	0.96
GmSMP_3	0.026	0.33	0.646	0.044	0.079	0.424	0.015
GmSMP_4	0.032	0.02	0.121	0.197	0.013	0	0.035
GmSMP_5	0.047	0.029	0	0	0	0	0.024
GmSMP_6	0	0.1	0.063	0.014	0.346	0.785	0.07
