# Supplementary material for: The Late Embryogenesis Abundant Proteins in Soybean: Identification, Expression Analysis, and the Roles of GmLEA4_19 in Drought Stress
Source: Int J Mol Sci. 2023 Oct 2;24(19):14834. doi: 10.3390/ijms241914834 (PMC10573439; doi:10.3390/ijms241914834)
Supplement: Supplementary file 1 [file ijms-24-14834-s001.zip › Supplementary Table S7-qPCR primers.xlsx]

## Sheet: Supplementary Table S7
Supplementary Table S7. The primers of qPCR
Gene Name	Gene ID	Forward primer sequence	Reverse primer sequence
GmLEA5_4	Glyma.18G203500	GGCAAGGTGAAACTGTTGTTC	ATGATACCCCTCTGACCCTAG
GmDHN_8	Glyma.07G090400	TGGAACTGGCTATGGAATC	TACTTGTCACTGTGTCCTC
GmLEA4_7	Glyma.10G064400	AAGAACAAGACTGCCGAGAC	GACTTCCATACCCTTTACCTCG
GmLEA4_16	Glyma.13G149000	AGGCTTTGGAGATGAAGGATG	GCTTTGGCTCTTCCATTTTCC
GmLEA1_1	Glyma.03G144400	CAAACATTGGTGCTTCTGCC	TCTGCCTGGCTCATCTTTG
GmSMP_1	Glyma.10G027600	GGAACAAATTGGACATGAGAACC	ACAGGGTATGGCACTTAACTC
GmLEA3_9	Glyma.17G027400	CTCCCTAATTCCCGTTCATCG	TTACCCAATCCAACTCTTACCG
GmLEA3_7	Glyma.15G149600	CAATCTTTCTCACCAGCCAAAC	TGTCACACCCTTCTCGATTG
GmLEA6_2	Glyma.17G164200	GTCAGGGTTATGGTACACAAGG	GAGAGTGGGTGCTTCAGTG
GmASR_3	Glyma.20G167500	CCTTGGTGAGTTAGGTGCTG	TTCTATCTTGTGCCTGTGAGC
GmActin	Glyma.18G290800	ATCTTGACTGAGCGTGGTTATTCC	GCTGGTCCTGGCTGTCTCC
